# Supplementary material for: Genome-wide association mapping for the identification of stripe rust resistance loci in US hard winter wheat
Source: Theor Appl Genet. 2025 Mar 10;138(4):67. doi: 10.1007/s00122-025-04858-3 (PMC11893644; doi:10.1007/s00122-025-04858-3)
Supplement: Supplementary file 2 — Supplementary file2 (XLSX 1442 KB) [file 122_2025_4858_MOESM2_ESM.xlsx]

## Sheet: Table S1
Table S1 Phenotypic evaluation data for stripe rust response at the seedling stage and the adult plant stage for 459 US hard winter wheat lines along with functional DNA marker data for the known Yr genes
No.	Genotype	Origin	PSTv-4s	PSTv-14s	PSTv-37s	PSTv-40s	PSTv-52s		CH (DS)		MV 1 (IT)	MV 1 (DS)	MV 2 (IT)	MV 2 (DS)		PL1 (IT)	PL1 (DS)	PL2 (IT)	PL2 (DS)	PL3 (IT)	PL3 (DS)	PL rAUDPC		RS 1 (IT)	RS 1 (DS)	RS 2 (DS)	RS rAUDPC		BLUE (IT)	BLUE (DS)		Genotype	Origin	Lr34/Yr18	Lr37/Sr38/Yr17	Lr46/Yr29	Lr57/Yr40	Lr67/Yr46	Yr5	Yr15	Yr36	QYr.tamu-2B
1	17NORD-138	NRPN	9	9	9	8	9		20		8	70	8	80		7	40	8	65	8	70	60		4	30	70	50		7	56		17NORD-138	NRPN	Non-Lr34	Non-Lr37/Sr38/Yr17	Non-Lr46		Non-Lr67	Non-Yr5	Non-Yr15		Non-QYr.tamu-2B
2	17NORD-143	NRPN	9	9	9	9	9		10		5	60	8	90		7	40	8	70	8	80	65		4	35	70	52.5		7	57		17NORD-143	NRPN	Non-Lr34	Non-Lr37/Sr38/Yr17	Non-Lr46		Non-Lr67	Non-Yr5	Non-Yr15		QYr.tamu-2B
3	17NORD-148	NRPN	9	9	9	9	9		30		9	80	9	100		8	60	8	95	8	100	87.5		4	40	80	60		8	73		17NORD-148	NRPN	Lr34	Non-Lr37/Sr38/Yr17	Het-Lr46		Non-Lr67	Non-Yr5	Non-Yr15		QYr.tamu-2B
4	17NORD-96	NRPN	9	9	9	9	9		30		9	80	8	80		8	50	8	70	8	70	65		4	20	65	42.5		8	58		17NORD-96	NRPN	Non-Lr34	Non-Lr37/Sr38/Yr17	Non-Lr46		Non-Lr67	Non-Yr5	Non-Yr15		Non-QYr.tamu-2B
5	17VDH-HRW11-189	RGON	9	9	9	8	8		5		3	30	5	80		7	20	3	15	5	20	17.5		1	5	60	32.5		4	29		17VDH-HRW11-189	RGON	Non-Lr34	Lr37/Sr38/Yr17	Non-Lr46		Non-Lr67	Non-Yr5	Non-Yr15		Non-QYr.tamu-2B
6	17VDH-HRW11-211	RGON	9	9	9	8	8		5		2	20	5	80		4	20	3	5	3	15	11.25							3	21		17VDH-HRW11-211	RGON	Non-Lr34	Lr37/Sr38/Yr17	Non-Lr46		Non-Lr67	Non-Yr5	Non-Yr15		Non-QYr.tamu-2B
7	19Nord-117	NRPN	8	8	8	8	9		20		8	70	3	40		3	20	2	20	3	30	22.5		1	15	60	37.5		3	34		19Nord-117	NRPN	Non-Lr34	Non-Lr37/Sr38/Yr17	Lr46	Non-Lr57/Yr40	Non-Lr67	Non-Yr5	Non-Yr15	Non-Yr36(Non-WKS)	Non-QYr.tamu-2B
8	19Nord-122	NRPN	8	8	8	8	9		20		9	80	4	50		3	10	4	25	3	20	20		0	0	5	2.5		4	26		19Nord-122	NRPN	Non-Lr34	Non-Lr37/Sr38/Yr17	Non-Lr46	Non-Lr57/Yr40	Non-Lr67		Non-Yr15	Non-Yr36(Non-WKS)	Het-QYr.tamu-2B
9	19Nord-123	NRPN	8	8	8	8	9		30		9	80	8	90		8	40	8	75	8	60	62.5		7	70	95	82.5		8	68		19Nord-123	NRPN	Non-Lr34	Non-Lr37/Sr38/Yr17	Lr46	Non-Lr57/Yr40	Non-Lr67		Non-Yr15	Non-Yr36(Non-WKS)	Non-QYr.tamu-2B
10	19Nord-124	NRPN	8	8	8	8	9		30		3	30	5	70		8	40	6	30	5	40	35		1	0	10	5		5	31		19Nord-124	NRPN	Non-Lr34	Non-Lr37/Sr38/Yr17	Non-Lr46	Non-Lr57/Yr40	Non-Lr67		Non-Yr15	Non-Yr36(Non-WKS)	Non-QYr.tamu-2B
11	19NORD-124	NRPN	9	9	9	9	8		15		5	50	8	60		8	50	8	70	8	40	57.5		1	0	5	2.5		6	36		19NORD-124	NRPN	Non-Lr34	Non-Lr37/Sr38/Yr17	Non-Lr46		Non-Lr67		Non-Yr15		Non-QYr.tamu-2B
12	19Nord-127	NRPN	8	8	8	8	9		5		9	80	8	80		8	50	8	70	8	70	65		5	50	85	67.5		8	61		19Nord-127	NRPN	Non-Lr34	Non-Lr37/Sr38/Yr17	Lr46	Non-Lr57/Yr40	Non-Lr67		Non-Yr15	Non-Yr36(Non-WKS)	Het-QYr.tamu-2B
13	2021MD3070	RGON	8	9	9	9	9		50		3	30	8	90		7	30	5	25	8	20	25		5	35	80	57.5		6	45		2021MD3070	RGON	Non-Lr34	Het-Lr37/Sr38/Yr17	Non-Lr46		Non-Lr67	Non-Yr5	Non-Yr15		Non-QYr.tamu-2B
14	20CP010051	NRPN	8	8	8	8	8		60		3	30	8	50		8	20	8	50	8	50	42.5		7	70	85	77.5		7	52		20CP010051	NRPN	Non-Lr34	Lr37/Sr38/Yr17	Non-Lr46	Non-Lr57/Yr40	Non-Lr67	Non-Yr5	Non-Yr15	Non-Yr36(Non-WKS)	Het-QYr.tamu-2B
15	20CP010052	NRPN	8	8	8	8	8		30		5	30	8	50		8	30	8	60	8	40	47.5		5	35	35	35		7	39		20CP010052	NRPN	Non-Lr34	Lr37/Sr38/Yr17	Lr46	Non-Lr57/Yr40	Non-Lr67	Non-Yr5	Non-Yr15	Non-Yr36(Non-WKS)	Non-QYr.tamu-2B
16	20CP010053	NRPN	8	8	8	8	8		60		3	30	8	90		8	30	8	85	8	70	67.5		4	35	80	57.5		7	60		20CP010053	NRPN	Non-Lr34	Lr37/Sr38/Yr17	Lr46	Non-Lr57/Yr40	Non-Lr67	Non-Yr5	Non-Yr15	Non-Yr36(Non-WKS)	Non-QYr.tamu-2B
17	20CP010056	NRPN	8	8	8	8	9		20		9	80	8	90		5	20	5	50	5	40	40		6	50	50	50		6	50		20CP010056	NRPN	Non-Lr34	Het-Lr37/Sr38/Yr17	Lr46	Non-Lr57/Yr40	Non-Lr67	Non-Yr5	Non-Yr15	Non-Yr36(Non-WKS)	Non-QYr.tamu-2B
18	20CP010061	SRPN	8	8	8	8	8		10		2	5	2	10		2	10	0	0	2	5	3.75		1	0	2	1		2	5		20CP010061	SRPN	Non-Lr34	Non-Lr37/Sr38/Yr17	Non-Lr46	Non-Lr57/Yr40	Non-Lr67	Yr5	Non-Yr15	Non-Yr36(Non-WKS)	Non-QYr.tamu-2B
19	20CP010063	SRPN	8	8	8	8	8		50		2	5	3	20		8	20	3	15	8	30	20		3	10	8	9		5	20		20CP010063	SRPN	Non-Lr34	Lr37/Sr38/Yr17	Lr46	Non-Lr57/Yr40	Non-Lr67	Non-Yr5	Non-Yr15	Non-Yr36(Non-WKS)	Non-QYr.tamu-2B
20	20CP010066	NRPN	8	8	8	8	9		35		5	60	3	20		3	5	2	15	3	20	13.75		5	45	70	57.5		4	34		20CP010066	NRPN	Non-Lr34	Lr37/Sr38/Yr17	Non-Lr46	Non-Lr57/Yr40	Non-Lr67	Non-Yr5	Non-Yr15	Non-Yr36(Non-WKS)	Non-QYr.tamu-2B
21	20CP010069	SRPN	8	8	8	8	8		40		2	20	3	20		8	20	8	30	8	60	35		3	45	30	37.5		5	33		20CP010069	SRPN	Non-Lr34	Lr37/Sr38/Yr17	Non-Lr46	Non-Lr57/Yr40	Non-Lr67	Non-Yr5	Non-Yr15	Non-Yr36(Non-WKS)	Non-QYr.tamu-2B
22	20CP010072	SRPN	8	8	2	8	8		10		5	50	5	30		3	15	2	30	3	40	28.75		1	0	5	2.5		3	23		20CP010072	SRPN	Non-Lr34	Non-Lr37/Sr38/Yr17	Lr46	Non-Lr57/Yr40	Non-Lr67		Non-Yr15	Non-Yr36(Non-WKS)	Non-QYr.tamu-2B
23	21CP010029	SRPN	8	9	9	8	8		5		3	30	3	30		7	20	3	15	3	20	17.5		1	10	20	15		3	19		21CP010029	SRPN	Non-Lr34	Non-Lr37/Sr38/Yr17	Het-Lr46		Non-Lr67	Non-Yr5	Non-Yr15		Non-QYr.tamu-2B
24	21CP010038	SRPN	9	9	9	9	9		5		9	80	8	90		8	30	6	50	8	70	50		5	40	40	40		7	51		21CP010038	SRPN	Het-Lr34	Non-Lr37/Sr38/Yr17	Non-Lr46		Non-Lr67	Non-Yr5			Non-QYr.tamu-2B
25	21CP010041	SRPN	9	9	9	9	9		5		2	20	3	30		8	20	3	25	5	30	25		3	15	10	12.5		4	19		21CP010041	SRPN	Het-Lr34	Lr37/Sr38/Yr17	Het-Lr46		Non-Lr67	Non-Yr5	Non-Yr15		Non-QYr.tamu-2B
26	21CP010042	SRPN	9	9	9	9	9		50		3	30	3	30		8	60	7	70	8	70	67.5		6	70	70	70		6	56		21CP010042	SRPN	Non-Lr34	Lr37/Sr38/Yr17	Het-Lr46		Non-Lr67	Non-Yr5	Non-Yr15		Non-QYr.tamu-2B
27	21NORD-151	RGON	9	9	9	9	9		5		9	80	9	90		8	60	7	80	8	70	72.5		3	15	45	30		7	56		21NORD-151	RGON	Non-Lr34	Non-Lr37/Sr38/Yr17	Lr46		Non-Lr67	Non-Yr5	Non-Yr15		QYr.tamu-2B
28	21NORD-152	RGON	9	9	9	9	9		10		9	80	9	100		6	50	7	75	5	60	65		3	40	70	55		7	61		21NORD-152	RGON	Non-Lr34	Non-Lr37/Sr38/Yr17	Lr46		Non-Lr67	Non-Yr5	Non-Yr15		Non-QYr.tamu-2B
29	21NORD-153	RGON	9	9	9	9	9		5		9	80	8	80		7	50	7	70	8	70	65		0	0	2	1		7	45		21NORD-153	RGON	Het-Lr34	Non-Lr37/Sr38/Yr17	Lr46		Non-Lr67	Non-Yr5			Non-QYr.tamu-2B
30	21NORD-154	RGON	9	9	8	9	9		60		9	80	9	100		8	60	8	85	8	90	80		8	70	95	82.5		8	80		21NORD-154	RGON	Non-Lr34	Non-Lr37/Sr38/Yr17	Non-Lr46		Non-Lr67	Non-Yr5	Non-Yr15		Non-QYr.tamu-2B
31	21NORD-155	RGON	9	9	8	9	9		5		8	60	5	70		4	20	4	30	5	40	30		2	35	20	27.5		5	35		21NORD-155	RGON	Non-Lr34	Non-Lr37/Sr38/Yr17	Non-Lr46		Non-Lr67	Non-Yr5	Non-Yr15		Non-QYr.tamu-2B
32	21NORD-156	RGON	9	9	8	9	9		5		8	50	5	70		4	20	4	40	5	30	32.5		1	5	40	22.5		5	32		21NORD-156	RGON	Non-Lr34	Non-Lr37/Sr38/Yr17	Lr46		Non-Lr67	Non-Yr5	Non-Yr15		Non-QYr.tamu-2B
33	21NORD-157	RGON	9	9	8	8	8		70		3	40	8	80		8	20	6	45	8	50	40		3	5	85	45		6	49		21NORD-157	RGON	Non-Lr34	Lr37/Sr38/Yr17	Lr46		Non-Lr67	Non-Yr5	Non-Yr15		Non-QYr.tamu-2B
34	21NORD-158	RGON	4	8	9	7	8		5		5	40	8	80		7	20	4	30	8	40	30		0	0	2	1		5	27		21NORD-158	RGON	Non-Lr34	Lr37/Sr38/Yr17	Non-Lr46		Non-Lr67	Non-Yr5			Non-QYr.tamu-2B
35	21NORD-159	RGON	9	9	9	9	8		15		9	80	8	80		7	50	5	40	8	40	42.5		2	20	60	40		7	48		21NORD-159	RGON	Non-Lr34	Non-Lr37/Sr38/Yr17	Lr46		Non-Lr67	Non-Yr5	Non-Yr15		Non-QYr.tamu-2B
36	21NORD-160	RGON	9	9	9	9	9		5		9	80	9	80		7	50	6	60	8	60	57.5		4	20	65	42.5		7	53		21NORD-160	RGON	Non-Lr34	Non-Lr37/Sr38/Yr17	Lr46		Non-Lr67	Non-Yr5	Non-Yr15		Non-QYr.tamu-2B
37	21NORD-161	RGON	5	8	8	6	9		5		3	30	3	20		5	30	5	50	5	40	42.5		0	0	30	15		4	26		21NORD-161	RGON	Het-Lr34	Non-Lr37/Sr38/Yr17	Lr46		Non-Lr67	Non-Yr5	Non-Yr15		QYr.tamu-2B
38	21NORD-162	RGON	9	9	9	9	9		5		9	80	8	60		8	50	8	85	8	70	72.5		2	40	60	50		7	56		21NORD-162	RGON	Non-Lr34	Non-Lr37/Sr38/Yr17	Lr46		Non-Lr67	Non-Yr5	Non-Yr15		Non-QYr.tamu-2B
39	21NORD-163	RGON	9	9	9	9	9		50		9	80	9	100		8	60	8	85	8	90	80		7	70	95	82.5		8	79		21NORD-163	RGON	Non-Lr34	Non-Lr37/Sr38/Yr17	Lr46		Non-Lr67	Non-Yr5	Non-Yr15		QYr.tamu-2B
40	21NORD-164	RGON	9	9	8	9	8		5		3	30	3	20		2	10	2	5	2	10	7.5		1	0	25	12.5		2	13		21NORD-164	RGON	Non-Lr34	Non-Lr37/Sr38/Yr17	Lr46		Non-Lr67	Non-Yr5	Non-Yr15		QYr.tamu-2B
41	21NORD-165	RGON	9	9	9	9	9		40		9	80	9	90		5	20	4	25	8	20	22.5		1	0	25	12.5		6	38		21NORD-165	RGON	Lr34	Het-Lr37/Sr38/Yr17	Het-Lr46		Non-Lr67	Non-Yr5	Non-Yr15		QYr.tamu-2B
42	21NORD-166	RGON	9	9	8	9	8		5		9	80	8	90		6	30	6	60	8	40	47.5		1	5	5	5		6	39		21NORD-166	RGON	Lr34	Non-Lr37/Sr38/Yr17	Lr46		Non-Lr67	Non-Yr5	Non-Yr15		QYr.tamu-2B
43	21NORD-167	RGON	9	9	9	8	8		5		9	80	9	100		8	60	7	70	8	60	65		1	5	15	10		7	49		21NORD-167	RGON	Het-Lr34	Non-Lr37/Sr38/Yr17	Lr46		Non-Lr67	Non-Yr5			Het-QYr.tamu-2B
44	21NORD-168	RGON	9	9	9	9	9		50		9	70	9	100		8	60	8	85	8	90	80		6	40	75	57.5		8	71		21NORD-168	RGON	Non-Lr34	Non-Lr37/Sr38/Yr17	Non-Lr46		Non-Lr67	Non-Yr5	Non-Yr15		Non-QYr.tamu-2B
45	22SENB24	RGON	9	8	9	8	8		10		9	80	9	100		7	60	6	60	5	50	57.5		2	20	45	32.5		6	53		22SENB24	RGON	Lr34	Non-Lr37/Sr38/Yr17	Non-Lr46		Non-Lr67	Non-Yr5	Non-Yr15		Non-QYr.tamu-2B
46	22SENB46	RGON	9	9	9	9	8		5		8	70	8	90		8	30	5	35	8	40	35		2	10	30	20		7	39		22SENB46	RGON	Lr34	Non-Lr37/Sr38/Yr17	Non-Lr46		Non-Lr67	Non-Yr5	Non-Yr15		Non-QYr.tamu-2B
47	22SENB6	RGON	9	9	9	8	9		50		9	80	8	90		8	70	8	90	8	90	85		5	40	60	50		8	71		22SENB6	RGON	Non-Lr34	Non-Lr37/Sr38/Yr17	Non-Lr46		Non-Lr67	Non-Yr5	Non-Yr15		QYr.tamu-2B
48	22SENC30	RGON	9	9	9	9	9		40		9	70	9	90		8	50	8	65	8	60	60		4	20	40	30		8	54		22SENC30	RGON	Lr34	Non-Lr37/Sr38/Yr17	Non-Lr46		Non-Lr67	Non-Yr5	Non-Yr15		Non-QYr.tamu-2B
49	22SENC32	RGON	9	9	9	9	9		50		9	80	9	90		8	50	7	70	8	40	57.5		3	30	80	55		7	61		22SENC32	RGON	Non-Lr34	Non-Lr37/Sr38/Yr17	Non-Lr46		Non-Lr67	Non-Yr5	Non-Yr15		Non-QYr.tamu-2B
50	22SEND7	RGON	9	9	9	8	9		40		9	80	9	100		8	50	8	70	8	60	62.5		4	40	95	67.5		8	67		22SEND7	RGON	Non-Lr34	Non-Lr37/Sr38/Yr17	Lr46		Non-Lr67	Non-Yr5	Non-Yr15		QYr.tamu-2B
51	22SEND9	RGON	9	9	9	8	9		60		9	80	9	100		7	40	7	65	8	60	57.5		1	5	65	35		7	59		22SEND9	RGON	Non-Lr34	Non-Lr37/Sr38/Yr17	Non-Lr46		Non-Lr67	Non-Yr5	Non-Yr15		Non-QYr.tamu-2B
52	BASF-12	SRPN	9	9	9	9	8		40		2	20	5	50		5	40	3	35	5	40	37.5		2	10	25	17.5		4	33		BASF-12	SRPN	Non-Lr34	Non-Lr37/Sr38/Yr17	Lr46		Non-Lr67	Non-Yr5	Non-Yr15		Het-QYr.tamu-2B
53	BASF-13	SRPN	8	8	8	8	9		5		7	70	8	60		8	60	8	90	8	100	85		4	50	80	65		7	64		BASF-13	SRPN	Het-Lr34	Het-Lr37/Sr38/Yr17	Lr46	Non-Lr57/Yr40	Non-Lr67		Non-Yr15	Non-Yr36(Non-WKS)	Non-QYr.tamu-2B
54	BASF-7	SRPN	8	9	9	9	7		40		4	35	8	85		7	40	8	80	8	75	68.75		3	45	85	65		6	61		BASF-7	SRPN	Non-Lr34	Het-Lr37/Sr38/Yr17	Het-Lr46	Non-Lr57/Yr40	Non-Lr67		Non-Yr15	Non-Yr36(Non-WKS)	Non-QYr.tamu-2B
55	CO13007-F6R	SRPN	8	8	8	8	9		5		2	15	2	30		6	30	5	30	5	40	32.5		2	5	7	6		4	20		CO13007-F6R	SRPN	Non-Lr34	Lr37/Sr38/Yr17	Lr46	Non-Lr57/Yr40	Non-Lr67		Non-Yr15	Non-Yr36(Non-WKS)	Non-QYr.tamu-2B
56	CO16D1487	SRPN	8	8	8	8	8		40		3	30	8	60		5	20	3	45	5	50	40		4	45	15	30		5	38		CO16D1487	SRPN	Non-Lr34	Lr37/Sr38/Yr17	Het-Lr46	Non-Lr57/Yr40	Non-Lr67		Non-Yr15	Non-Yr36(Non-WKS)	Non-QYr.tamu-2B
57	CO16D402W	SRPN	8	8	8	8	8		60		5	40	8	90		7	40	8	80	8	80	70		5	60	90	75		7	68		CO16D402W	SRPN	Non-Lr34	Lr37/Sr38/Yr17	Lr46	Non-Lr57/Yr40	Non-Lr67	Non-Yr5	Non-Yr15	Non-Yr36(Non-WKS)	QYr.tamu-2B
58	CO16SF027	RGON	8	8	8	8	9		70		5	35	9	90		8	40	8	55	8	60	52.5		6	45	75	60		7	59		CO16SF027	RGON	Non-Lr34	Lr37/Sr38/Yr17	Lr46	Non-Lr57/Yr40	Non-Lr67	Non-Yr5	Non-Yr15	Non-Yr36(Non-WKS)	Het-QYr.tamu-2B
59	CO16SF032	RGON	8	8	8	8	9		60		5	40	8	85		8	50	8	70	8	80	67.5		6	50	61.6667	55.8333		7	62		CO16SF032	RGON	Non-Lr34	Het-Lr37/Sr38/Yr17	Lr46	Non-Lr57/Yr40	Non-Lr67	Non-Yr5	Non-Yr15	Yr36(WKS2)	Non-QYr.tamu-2B
60	CO16SF067	RGON	8	8	8	8	8		15		6	55	4	30		3	10	1	10	2	10	10		1	0	7.33333	3.66667		3	17		CO16SF067	RGON	Non-Lr34	Non-Lr37/Sr38/Yr17	Lr46	Non-Lr57/Yr40	Non-Lr67	Non-Yr5	Non-Yr15	Non-Yr36(Non-WKS)	Non-QYr.tamu-2B
61	CO16SF070	NRPN	8	8	8	8	8		40		8	70	5	60		8	20	4	55	5	40	42.5		5	45	80	62.5		6	51		CO16SF070	NRPN	Non-Lr34	Lr37/Sr38/Yr17	Lr46	Non-Lr57/Yr40	Non-Lr67	Non-Yr5	Non-Yr15	Non-Yr36(Non-WKS)	Non-QYr.tamu-2B
62	CO17449R	RGON	8	9	9	9	8		35		3	25	7	75		7	45	6	75	6	60	63.75		3	60	62.5	61.25		5	55		CO17449R	RGON	Non-Lr34	Lr37/Sr38/Yr17	Lr46		Non-Lr67	Non-Yr5	Non-Yr15		QYr.tamu-2B
63	CO18035RA	RGON	9	9	9	9	9		60		9	80	8	90		7	45	8	75	8	70	66.25		4	50	62.5	56.25		7	67		CO18035RA	RGON	Non-Lr34	Non-Lr37/Sr38/Yr17	Lr46		Non-Lr67	Non-Yr5	Non-Yr15		Non-QYr.tamu-2B
64	CO18042RA	RGON	9	9	9	8	9		30		8	80	8	90		7	30	6	60	5	50	50		2	20	20	20		6	48		CO18042RA	RGON	Non-Lr34	Non-Lr37/Sr38/Yr17	Het-Lr46		Non-Lr67	Non-Yr5	Non-Yr15		Non-QYr.tamu-2B
65	CO18228RA	RGON	9	9	9	8	7		30		8	80	8	70		7	30	4	30	5	40	32.5		2	5	10	7.5		6	37		CO18228RA	RGON	Non-Lr34	Non-Lr37/Sr38/Yr17	Het-Lr46		Non-Lr67	Non-Yr5	Non-Yr15		Non-QYr.tamu-2B
66	CO18922W	RGON	9	9	9	8	9		30		2	15	5	70		6	30	6	50	5	60	47.5		3	15	20	17.5		5	36		CO18922W	RGON	Non-Lr34	Lr37/Sr38/Yr17	Lr46		Non-Lr67	Non-Yr5	Non-Yr15		Non-QYr.tamu-2B
67	CO18D007W	RGON	9	9	9	9	9		70		7	60	9	100		8	50	8	80	8	75	71.25		8	80	87.5	83.75		8	75		CO18D007W	RGON	Non-Lr34	Lr37/Sr38/Yr17	Non-Lr46		Non-Lr67	Non-Yr5	Non-Yr15		Non-QYr.tamu-2B
68	CO18D297R	RGON	9	9	9	8	8		60		2	15	2	20		5	20	3	30	5	40	30		1	0	20	10		3	26		CO18D297R	RGON	Non-Lr34	Lr37/Sr38/Yr17	Non-Lr46		Non-Lr67	Non-Yr5	Non-Yr15		Non-QYr.tamu-2B
69	CO18SFD009W	RGON	9	9	9	9	9		45		4	35	9	95		8	40	6	60	8	70	57.5		5	50	65	57.5		7	58		CO18SFD009W	RGON	Non-Lr34	Lr37/Sr38/Yr17	Non-Lr46		Non-Lr67	Non-Yr5	Non-Yr15		Non-QYr.tamu-2B
70	CO19041R	RGON	9	9	9	9	9		70		9	80	8	60		8	50	8	90	8	60	72.5		3	35	70	52.5		7	64		CO19041R	RGON	Non-Lr34	Het-Lr37/Sr38/Yr17	Lr46		Non-Lr67	Non-Yr5	Non-Yr15		Non-QYr.tamu-2B
71	CO19233R	RGON	9	9	9	9	9		60		3	20	8	60		8	30	6	40	8	40	37.5		3	20	40	30		6	39		CO19233R	RGON	Non-Lr34	Lr37/Sr38/Yr17	Lr46		Non-Lr67	Non-Yr5	Non-Yr15		Non-QYr.tamu-2B
72	CO19391R	RGON	9	9	8	5	8		5		5	40	8	60		7	30	5	30	8	20	27.5		3	20	30	25		6	29		CO19391R	RGON	Non-Lr34	Non-Lr37/Sr38/Yr17	Non-Lr46		Non-Lr67	Non-Yr5	Non-Yr15		Non-QYr.tamu-2B
73	CO19393R	RGON	9	9	8	6	8		20		3	20	5	60		3	10	3	20	3	20	17.5		3	15	15	15		3	23		CO19393R	RGON	Non-Lr34	Lr37/Sr38/Yr17	Lr46		Non-Lr67	Non-Yr5	Non-Yr15		Non-QYr.tamu-2B
74	CO19410R	RGON	6	9	9	6	9		60		3	40	8	90		8	30	8	65	8	60	55		3	25	70	47.5		6	55		CO19410R	RGON	Non-Lr34	Het-Lr37/Sr38/Yr17	Non-Lr46		Non-Lr67	Non-Yr5	Non-Yr15		Het-QYr.tamu-2B
75	CO19D040W	RGON	7	9	9	9	9		20		2	15	8	70		8	30	5	40	8	50	40		2	10	40	25		6	34		CO19D040W	RGON	Non-Lr34	Lr37/Sr38/Yr17	Non-Lr46		Non-Lr67	Non-Yr5	Non-Yr15		Non-QYr.tamu-2B
76	CO19D042W	RGON	6	9	9	9	9		50		2	15	5	80		7	20	5	45	5	40	37.5		2	10	40	25		4	38		CO19D042W	RGON	Non-Lr34	Lr37/Sr38/Yr17	Non-Lr46		Non-Lr67	Non-Yr5	Non-Yr15		Non-QYr.tamu-2B
77	CO19D087R	RGON	9	9	9	7	8		30		2	20	3	20		6	40	3	55	5	30	45		2	5	5	5		4	26		CO19D087R	RGON	Non-Lr34	Lr37/Sr38/Yr17	Lr46		Non-Lr67	Non-Yr5	Non-Yr15		Non-QYr.tamu-2B
78	CO19D223W	RGON	5	9	9	5	6		5		3	30	5	60		8	30	5	35	5	20	30		2	5	20	12.5		5	26		CO19D223W	RGON	Non-Lr34	Lr37/Sr38/Yr17	Non-Lr46		Non-Lr67	Non-Yr5	Non-Yr15		Non-QYr.tamu-2B
79	CO19D255W	RGON	6	9	9	6	8		5		2	20	5	60		4	15	3	20	3	20	18.75		2	10	45	27.5		3	24		CO19D255W	RGON	Non-Lr34	Lr37/Sr38/Yr17	Non-Lr46		Non-Lr67	Non-Yr5	Non-Yr15		Non-QYr.tamu-2B
80	CO19D304R	RGON	1	1	2	2	1		5		2	10	2	5		2	0	0	0	2	5	1.25		0	0	2	1		1	3		CO19D304R	RGON	Non-Lr34	Non-Lr37/Sr38/Yr17	Non-Lr46		Non-Lr67	Non-Yr5	Non-Yr15		Non-QYr.tamu-2B
81	CO19D322R	RGON	9	9	9	9	9		15		4	25	8	75		8	35	8	65	8	75	60		4	30	52.5	41.25		7	47		CO19D322R	RGON	Non-Lr34	Lr37/Sr38/Yr17	Non-Lr46		Non-Lr67	Non-Yr5	Non-Yr15		Non-QYr.tamu-2B
82	CO19S038R	RGON	2	2	8	8	8		5		5	30	5	50		7	30	6	50	8	60	47.5		3	25	10	17.5		6	32		CO19S038R	RGON	Non-Lr34	Lr37/Sr38/Yr17	Lr46		Non-Lr67	Non-Yr5	Het-Yr15		Non-QYr.tamu-2B
83	CO19S069W	RGON	9	9	9	8	8		70		8	80	8	60		8	30	4	25	8	50	32.5		6	40	65	52.5		7	53		CO19S069W	RGON	Non-Lr34	Lr37/Sr38/Yr17	Het-Lr46		Non-Lr67	Non-Yr5	Non-Yr15		Non-QYr.tamu-2B
84	CO19S076R	RGON	9	9	9	8	9		5		3	30	5	70		6	30	6	40	5	50	40		2	20	25	22.5		5	34		CO19S076R	RGON	Non-Lr34	Lr37/Sr38/Yr17	Non-Lr46		Non-Lr67	Non-Yr5	Non-Yr15		Non-QYr.tamu-2B
85	CO19S085W	RGON	9	9	9	8	8		60		5	30	8	60		7	50	7	65	8	70	62.5		4	20	70	45		7	53		CO19S085W	RGON	Non-Lr34	Lr37/Sr38/Yr17	Non-Lr46		Non-Lr67	Non-Yr5	Non-Yr15		Non-QYr.tamu-2B
86	CO19S088W	RGON	9	9	9	9	8		5		3	30	5	40		4	20	3	25	5	30	25		2	10	15	12.5		4	22		CO19S088W	RGON	Non-Lr34	Lr37/Sr38/Yr17	Non-Lr46		Non-Lr67	Non-Yr5	Non-Yr15		Non-QYr.tamu-2B
87	CO19S091W	RGON	9	9	9	9	9		40		5	40	5	60		7	30	4	50	5	50	45		2	20	20	20		5	39		CO19S091W	RGON	Non-Lr34	Lr37/Sr38/Yr17	Non-Lr46		Non-Lr67	Non-Yr5	Non-Yr15		Non-QYr.tamu-2B
88	CO19S129W	RGON	9	9	9	9	8		30		7	60	2	10		3	10	0	0	2	10	5		1	5	5	5		3	16		CO19S129W	RGON	Non-Lr34	Non-Lr37/Sr38/Yr17	Non-Lr46		Non-Lr67	Non-Yr5	Non-Yr15		Non-QYr.tamu-2B
89	DH15HRW-65-142	SRPN	8	8	8	8	9		5		3	30	8	90		8	30	8	65	8	70	57.5		3	5	55	30		6	44		DH15HRW-65-142	SRPN	Non-Lr34	Lr37/Sr38/Yr17	Lr46	Non-Lr57/Yr40	Non-Lr67	Non-Yr5	Non-Yr15	Non-Yr36(Non-WKS)	Non-QYr.tamu-2B
90	DH18HRW-138-56	RGON	9	9	9	7	9		30		3	30	8	80		8	20	6	25	8	30	25				90			6	41		DH18HRW-138-56	RGON	Non-Lr34	Lr37/Sr38/Yr17	Non-Lr46		Non-Lr67	Non-Yr5	Non-Yr15		Non-QYr.tamu-2B
91	Jagalene	SRPN	9	9	9	9	8		75		5	55	8	90		8	60	8	80	8	90	77.5		8	85	91.6316	88.3158		8	78		Jagalene	SRPN	Non-Lr34	Lr37/Sr38/Yr17	Lr46	Non-Lr57/Yr40	Non-Lr67	Non-Yr5	Non-Yr15	Non-Yr36(Non-WKS)	Non-QYr.tamu-2B
92	Jerry	NRPN	9	9	9	9	9		55		9	80	8	90		8	50	7	50	8	35	46.25		7	60	82.5	71.25		8	63		Jerry	NRPN	Non-Lr34	Non-Lr37/Sr38/Yr17	Non-Lr46	Non-Lr57/Yr40	Non-Lr67		Non-Yr15	Non-Yr36(Non-WKS)	Het-QYr.tamu-2B
93	Kharkof	NRPN	9	9	9	9	8		20		3	25	2	20		3	10	2	10	2	10	10		1	0	7.5	3.75		2	13		Kharkof	NRPN	Non-Lr34	Non-Lr37/Sr38/Yr17	Non-Lr46	Non-Lr57/Yr40	Non-Lr67		Non-Yr15	Non-Yr36(Non-WKS)	Het-QYr.tamu-2B
94	KS120215K-6	SRPN	9	9	9	9	9		5		8	60	3	30		5	20	3	25	5	40	27.5		1	0	5	2.5		4	23		KS120215K-6	SRPN	Non-Lr34	Non-Lr37/Sr38/Yr17	Non-Lr46		Non-Lr67	Non-Yr5	Non-Yr15		Non-QYr.tamu-2B
95	KS130403M-3	RGON	9	9	9	9	8		20		5	40	8	70		5	10	5	25	5	30	22.5		3	10	10	10		5	27		KS130403M-3	RGON	Non-Lr34	Lr37/Sr38/Yr17	Lr46		Non-Lr67	Non-Yr5	Non-Yr15		Non-QYr.tamu-2B
96	KS13DH0041-35	SRPN	8	9	8	8	7		10		5	40	9	95		8	20	8	55	8	60	47.5		4	20	27.5	23.75		7	41		KS13DH0041-35	SRPN	Lr34	Non-Lr37/Sr38/Yr17	Lr46	Non-Lr57/Yr40	Non-Lr67		Non-Yr15	Non-Yr36(Non-WKS)	Non-QYr.tamu-2B
97	KS140064M-1	RGON	9	9	7	5	3		5		2	5	5	60		3	20	3	10	3	20	15		1	0	10	5		3	16		KS140064M-1	RGON	Non-Lr34	Non-Lr37/Sr38/Yr17	Lr46		Non-Lr67	Non-Yr5	Non-Yr15		Non-QYr.tamu-2B
98	KS140732K-2	RGON	9	9	9	9	8		5		2	0	8	70		3	40	2	70	5	50	57.5		2	5	30	17.5		4	34		KS140732K-2	RGON	Non-Lr34	Non-Lr37/Sr38/Yr17	Lr46		Non-Lr67	Non-Yr5	Non-Yr15		Non-QYr.tamu-2B
99	KS140794K-8	RGON	9	9	9	8	9		5		5	30	8	70		3	30	3	40	5	50	40		0	0	10	5		4	29		KS140794K-8	RGON	Non-Lr34	Lr37/Sr38/Yr17	Lr46		Non-Lr67	Non-Yr5	Non-Yr15		Non-QYr.tamu-2B
100	KS141050K-10	RGON	9	8	9	9	8		60		9	80	9	100		8	30	4	30	8	30	30		0	0	3	1.5		6	42		KS141050K-10	RGON	Non-Lr34	Non-Lr37/Sr38/Yr17	Non-Lr46		Non-Lr67	Non-Yr5	Non-Yr15		QYr.tamu-2B
101	KS14FHB0599M-2	RGON	9	9	9	7	7		5		9	80	8	60		7	30	4	20	8	20	22.5		1	0	7	3.5		6	28		KS14FHB0599M-2	RGON	Het-Lr34	Het-Lr37/Sr38/Yr17	Het-Lr46		Non-Lr67	Non-Yr5	Non-Yr15		Non-QYr.tamu-2B
102	KS14FHB0732M-4	RGON	9	9	8	9	9		5		2	5	8	70		3	40	3	70	5	60	60		2	10	25	17.5		4	36		KS14FHB0732M-4	RGON	Non-Lr34	Non-Lr37/Sr38/Yr17	Lr46		Non-Lr67	Non-Yr5	Non-Yr15		Non-QYr.tamu-2B
103	KS14HD286	SRPN	8	8	8	8	9		5		3	30	3	40		6	30	3	40	3	40	37.5		2	20	7	13.5		3	27		KS14HD286	SRPN	Non-Lr34	Lr37/Sr38/Yr17	Lr46	Non-Lr57/Yr40	Non-Lr67	Non-Yr5	Non-Yr15	Non-Yr36(Non-WKS)	QYr.tamu-2B
104	KS160332S-3	RGON	8	7	8	6	5		10		2	20	9	90		3	10	3	15	8	20	15		3	10	10	10		5	23		KS160332S-3	RGON	Non-Lr34	Lr37/Sr38/Yr17	Non-Lr46		Non-Lr67	Non-Yr5	Non-Yr15		Non-QYr.tamu-2B
105	KS160352S-1	RGON	2	8	8	7	3		60		3	30	8	70		8	20	4	25	8	30	25		3	10	10	10		6	32		KS160352S-1	RGON	Non-Lr34	Lr37/Sr38/Yr17	Non-Lr46		Non-Lr67	Non-Yr5	Non-Yr15		Non-QYr.tamu-2B
106	KS160458S-1	RGON	9	9	9	7	7		10		5	40	8	60		3	5	3	10	5	20	11.25		1	5	20	12.5		4	21		KS160458S-1	RGON	Non-Lr34	Lr37/Sr38/Yr17	Non-Lr46		Non-Lr67	Non-Yr5			Non-QYr.tamu-2B
107	KS160473S-6	RGON	9	9	9	7	8		40		3	40	8	90		8	20	4	25	8	40	27.5		2	10	50	30		6	39		KS160473S-6	RGON	Non-Lr34	Lr37/Sr38/Yr17	Non-Lr46		Non-Lr67	Non-Yr5	Non-Yr15		Non-QYr.tamu-2B
108	KS160476S-6	RGON	9	9	9	8	8		40		5	30	9	80		7	20	4	30	8	40	30		3	20	60	40		6	40		KS160476S-6	RGON	Non-Lr34	Lr37/Sr38/Yr17	Non-Lr46		Non-Lr67	Non-Yr5	Non-Yr15		Non-QYr.tamu-2B
109	KS160524S-10	RGON	9	9	9	8	9		5		2	20	9	80		8	30	5	30	8	40	32.5		3	5	50	27.5		6	32		KS160524S-10	RGON	Non-Lr34	Lr37/Sr38/Yr17	Lr46		Non-Lr67	Non-Yr5	Non-Yr15		Non-QYr.tamu-2B
110	KS160563S-2	RGON	9	9	9	8	8		40		5	40	8	70		3	20	3	20	3	20	20		3	10	45	27.5		4	33		KS160563S-2	RGON	Non-Lr34	Lr37/Sr38/Yr17	Non-Lr46		Non-Lr67	Non-Yr5			Non-QYr.tamu-2B
111	KS160720S-1	RGON	9	9	9	9	8		70		9	80	9	80		8	50	7	60	8	70	60		3	15	30	22.5		7	57		KS160720S-1	RGON	Non-Lr34	Non-Lr37/Sr38/Yr17	Non-Lr46		Non-Lr67	Non-Yr5	Non-Yr15		QYr.tamu-2B
112	KS160765S-1	RGON	9	9	8	7	6		50		0	0	8	80		8	50	8	65	8	80	65		3	10	55	32.5		6	49		KS160765S-1	RGON	Non-Lr34	Lr37/Sr38/Yr17	Lr46		Non-Lr67	Non-Yr5	Non-Yr15		Non-QYr.tamu-2B
113	KS160786S-4	RGON	9	9	8	8	6		30		3	20	9	100		8	50	6	65	8	70	62.5		4	20	70	45		6	53		KS160786S-4	RGON	Non-Lr34	Lr37/Sr38/Yr17	Lr46		Non-Lr67	Non-Yr5	Non-Yr15		Non-QYr.tamu-2B
114	KS160855S-4	RGON	9	9	9	9	9		60		3	20	8	70		8	40	7	50	8	40	45		4	30	75	52.5		6	48		KS160855S-4	RGON	Non-Lr34	Lr37/Sr38/Yr17	Lr46		Non-Lr67	Non-Yr5	Non-Yr15		Non-QYr.tamu-2B
115	KS160998S-2	RGON	9	9	9	8	9		5		2	30	2	20		2	0	1	5	2	10	5		1	0	7	3.5		2	10		KS160998S-2	RGON		Non-Lr37/Sr38/Yr17	Non-Lr46		Non-Lr67	Non-Yr5	Non-Yr15		Non-QYr.tamu-2B
116	KS16DH0002-12	SRPN	9	9	9	8	8		5		2	15	2	10		3	10	1	5	2	10	7.5		0	0	2	1		2	7		KS16DH0002-12	SRPN	Non-Lr34	Lr37/Sr38/Yr17	Het-Lr46		Non-Lr67	Non-Yr5	Non-Yr15		Non-QYr.tamu-2B
117	KS16DH0010-17	SRPN	9	9	8	9	7		20		2	10	9	90		5	15	6	25	8	30	23.75		4	20	20	20		6	29		KS16DH0010-17	SRPN	Non-Lr34	Lr37/Sr38/Yr17	Het-Lr46		Non-Lr67	Non-Yr5	Non-Yr15		Non-QYr.tamu-2B
118	KS170025D-6	RGON	9	9	9	7	6		15		3	30	9	90		5	10	4	25	5	40	25		4	15	80	47.5		5	38		KS170025D-6	RGON		Lr37/Sr38/Yr17	Het-Lr46		Non-Lr67	Non-Yr5	Non-Yr15		Non-QYr.tamu-2B
119	KS170275D-1	RGON	9	9	8	6	5		5		2	5	5	30		7	20	4	35	8	40	32.5		0	0	2	1		4	17		KS170275D-1	RGON	Non-Lr34	Lr37/Sr38/Yr17	Lr46		Non-Lr67	Non-Yr5			Non-QYr.tamu-2B
120	KS18H110-3	SRPN	8	8	8	8	8		25		5	40	9	80		8	30	8	70	8	60	57.5		4	25	15	20		7	43		KS18H110-3	SRPN	Non-Lr34	Lr37/Sr38/Yr17	Non-Lr46	Non-Lr57/Yr40	Non-Lr67		Non-Yr15	Non-Yr36(Non-WKS)	Non-QYr.tamu-2B
121	KS18H111-3	SRPN	8	8	8	8	8		10		5	50	3	30		7	30	3	30	5	40	32.5		3	15	10	12.5		4	27		KS18H111-3	SRPN	Non-Lr34	Lr37/Sr38/Yr17	Non-Lr46	Non-Lr57/Yr40	Non-Lr67		Non-Yr15	Non-Yr36(Non-WKS)	Non-QYr.tamu-2B
122	KS18H19-6	SRPN	8	8	8	8	8		5		8	80	3	30		7	30	5	35	5	40	35		3	5	5	5		5	29		KS18H19-6	SRPN	Lr34	Non-Lr37/Sr38/Yr17	Lr46	Non-Lr57/Yr40	Non-Lr67	Non-Yr5	Non-Yr15	Non-Yr36(Non-WKS)	Non-QYr.tamu-2B
123	KS19H10	SRPN	9	9	9	3	7		5		2	20	5	30		8	30	5	40	8	60	42.5		0	0	2	1		5	23		KS19H10	SRPN	Non-Lr34	Lr37/Sr38/Yr17	Non-Lr46		Non-Lr67	Non-Yr5	Non-Yr15		Non-QYr.tamu-2B
124	KS19H21	SRPN	9	9	9	6	3		5		2	5	2	10		8	30	3	15	3	20	20		0	0	2	1		3	11		KS19H21	SRPN	Non-Lr34	Lr37/Sr38/Yr17	Het-Lr46		Non-Lr67	Yr5	Non-Yr15		Non-QYr.tamu-2B
125	KS19HD68	SRPN	8	9	9	6	7		10		2	20	2	10		3	5	0	0	2	5	2.5		1	0	2	1		2	7		KS19HD68	SRPN		Non-Lr37/Sr38/Yr17	Non-Lr46		Non-Lr67	Non-Yr5	Non-Yr15		Non-QYr.tamu-2B
126	KS19HD69	SRPN	9	9	9	9	9		30		2	20	5	60		6	30	3	40	3	30	35		2	5	5	5		4	28		KS19HD69	SRPN	Non-Lr34	Lr37/Sr38/Yr17	Het-Lr46		Non-Lr67	Yr5	Non-Yr15		QYr.tamu-2B
127	KS21H106	RGON	9	9	9	8	7		5		2	10	2	10		3	10	2	5	2	5	6.25		3	5	5	5		2	7		KS21H106	RGON	Non-Lr34	Lr37/Sr38/Yr17	Lr46		Non-Lr67	Non-Yr5	Non-Yr15		Non-QYr.tamu-2B
128	KS21H11	RGON	9	9	8	8	8		50		9	80	3	30		7	20	4	35	5	30	30		3	60	70	65		5	47		KS21H11	RGON	Non-Lr34	Non-Lr37/Sr38/Yr17	Lr46		Non-Lr67	Non-Yr5	Non-Yr15		Non-QYr.tamu-2B
129	KS21H114	RGON	6	9	8	8	7		20		2	15	3	20		3	15	3	20	2	10	16.25		1	0	3	1.5		2	13		KS21H114	RGON	Non-Lr34	Lr37/Sr38/Yr17	Lr46		Non-Lr67	Non-Yr5	Non-Yr15		Non-QYr.tamu-2B
130	KS21H116	RGON	9	8	9	8	8		50		3	40	5	50		3	15	3	30	2	10	21.25		0	0	5	2.5		3	25		KS21H116	RGON	Non-Lr34	Lr37/Sr38/Yr17	Non-Lr46		Non-Lr67	Non-Yr5	Non-Yr15		Non-QYr.tamu-2B
131	KS21H18	RGON	9	9	9	9	9		5		2	10	3	30		8	20	7	45	8	40	37.5		1	0	5	2.5		5	19		KS21H18	RGON	Non-Lr34	Lr37/Sr38/Yr17	Lr46		Non-Lr67	Non-Yr5	Non-Yr15		Non-QYr.tamu-2B
132	KS21H3	RGON	9	9	8	9	8		30		9	80	5	60		8	20	7	50	5	40	40		2	5	30	17.5		6	39		KS21H3	RGON	Lr34	Non-Lr37/Sr38/Yr17	Non-Lr46		Non-Lr67	Non-Yr5	Non-Yr15		Non-QYr.tamu-2B
133	KS21H30	RGON	6	4	8	6	4		5		2	15	3	20		3	20	3	20	2	10	17.5		0	0	2	1		2	12		KS21H30	RGON	Non-Lr34	Lr37/Sr38/Yr17	Lr46		Non-Lr67	Non-Yr5	Non-Yr15		Non-QYr.tamu-2B
134	KS21H31	RGON	8	9	9	8	7		5		2	15	3	20		3	10	2	5	2	5	6.25		1	0	10	5		2	9		KS21H31	RGON	Non-Lr34	Lr37/Sr38/Yr17	Lr46		Non-Lr67	Non-Yr5	Non-Yr15		Non-QYr.tamu-2B
135	KS21H36	RGON	9	9	9	8	8		35		2	5	3	20		3	10	0	0	8	10	5		0	0	2	1		3	10		KS21H36	RGON	Non-Lr34	Lr37/Sr38/Yr17	Lr46		Non-Lr67	Non-Yr5	Non-Yr15		Non-QYr.tamu-2B
136	KS21H38	RGON	9	9	9	9	8		5		3	30	5	30		8	30	6	40	8	40	37.5		2	30	8	19		5	27		KS21H38	RGON	Non-Lr34	Lr37/Sr38/Yr17	Non-Lr46		Non-Lr67	Non-Yr5	Non-Yr15		Non-QYr.tamu-2B
137	KS21H49	RGON	9	9	9	8	8		5		2	20	5	30		7	20	5	40	8	30	32.5		2	10	40	25		5	24		KS21H49	RGON	Non-Lr34	Lr37/Sr38/Yr17	Lr46		Non-Lr67	Non-Yr5	Non-Yr15		Non-QYr.tamu-2B
138	KS21H6	RGON	9	9	9	9	9		5		2	20	2	20		6	20	3	10	5	30	17.5		0	0	2	1		3	13		KS21H6	RGON	Het-Lr34	Non-Lr37/Sr38/Yr17	Lr46		Non-Lr67	Non-Yr5	Non-Yr15		Non-QYr.tamu-2B
139	KS21H84	RGON	9	9	9	8	9		5		2	15	5	30		8	30	4	40	8	30	35		2	5	10	7.5		5	21		KS21H84	RGON	Non-Lr34	Lr37/Sr38/Yr17	Lr46		Non-Lr67	Non-Yr5	Non-Yr15		Non-QYr.tamu-2B
140	KS21H85	RGON	9	9	9	8	9		5		2	20	5	30		7	30	5	60	8	40	47.5		2	5	3	4		5	24		KS21H85	RGON	Non-Lr34	Lr37/Sr38/Yr17	Lr46		Non-Lr67	Non-Yr5	Non-Yr15		Non-QYr.tamu-2B
141	KS21H86	RGON	9	9	9	9	8		5		5	60	8	80		6	30	5	70	7	60	57.5		1	5	15	10		5	41		KS21H86	RGON	Non-Lr34	Non-Lr37/Sr38/Yr17	Non-Lr46		Non-Lr67	Non-Yr5	Het-Yr15		Non-QYr.tamu-2B
142	KS21HD121	RGON	9	9	9	9	9		5		3	40	5	60		5	20	5	35	2	10	25		0	0	2	1		3	22		KS21HD121	RGON	Non-Lr34	Lr37/Sr38/Yr17	Het-Lr46		Non-Lr67	Non-Yr5	Non-Yr15		Non-QYr.tamu-2B
143	KS21HD125	RGON	9	9	9	8	9		10		2	20	2	10		3	10	1	5	2	5	6.25		2	5	2	3.5		2	8		KS21HD125	RGON	Non-Lr34	Lr37/Sr38/Yr17	Lr46		Non-Lr67	Non-Yr5	Non-Yr15		Non-QYr.tamu-2B
144	KS21HD144	RGON	2	2	2	2	1		5		2	10	2	10		3	10	1	5	2	5	6.25		1	5	5	5		2	7		KS21HD144	RGON	Non-Lr34	Lr37/Sr38/Yr17	Lr46		Non-Lr67	Non-Yr5	Yr15		Non-QYr.tamu-2B
145	KS21HD147	RGON	2	2	2	2	2		5		3	20	3	20		3	10	2	10	2	10	10		1	0	5	2.5		2	10		KS21HD147	RGON	Non-Lr34	Het-Lr37/Sr38/Yr17	Lr46		Non-Lr67	Yr5	Non-Yr15		Non-QYr.tamu-2B
146	KS21HD149	RGON	9	9	6	8	8		5		5	50	5	80		3	10	2	15	2	10	12.5		1	10	6	8		3	23		KS21HD149	RGON	Non-Lr34	Non-Lr37/Sr38/Yr17	Non-Lr46		Non-Lr67	Non-Yr5	Non-Yr15		Non-QYr.tamu-2B
147	KS21HD154	RGON	2	2	4	2	2		5		2	20	2	10		3	10	2	15	2	10	12.5		1	0	7	3.5		2	10		KS21HD154	RGON	Non-Lr34	Lr37/Sr38/Yr17	Lr46		Non-Lr67	Het-Yr5	Non-Yr15		QYr.tamu-2B
148	KS21HD156	RGON	9	9	9	9	9		5		3	30	3	30		3	10	2	15	3	15	13.75		2	5	3	4		3	14		KS21HD156	RGON	Non-Lr34	Lr37/Sr38/Yr17	Lr46		Non-Lr67	Non-Yr5	Non-Yr15		Non-QYr.tamu-2B
149	KS21HD158	RGON	9	9	9	9	8		5		5	50	3	30		3	5	2	5	2	5	5		2	10	10	10		3	15		KS21HD158	RGON	Non-Lr34	Non-Lr37/Sr38/Yr17	Lr46		Non-Lr67	Non-Yr5	Non-Yr15		Non-QYr.tamu-2B
150	KS21HD159	RGON	9	9	9	8	8		20		3	30	2	10		3	5	0	0	2	5	2.5		1	5	5	5		2	10		KS21HD159	RGON	Non-Lr34	Lr37/Sr38/Yr17	Lr46		Non-Lr67	Non-Yr5	Non-Yr15		Non-QYr.tamu-2B
151	KS21HD168	RGON	8	9	8	7	7		15		2	20	2	10		5	20	2	5	8	15	11.25		0	0	1	0.5		3	11		KS21HD168	RGON	Non-Lr34	Lr37/Sr38/Yr17	Lr46		Non-Lr67	Non-Yr5	Non-Yr15		Non-QYr.tamu-2B
152	KS21HD170	RGON	8	9	9	8	8		15		2	10	8	80		4	20	3	5	8	20	12.5		0	0	10	5		4	20		KS21HD170	RGON	Non-Lr34	Het-Lr37/Sr38/Yr17	Het-Lr46		Non-Lr67	Non-Yr5	Non-Yr15		Non-QYr.tamu-2B
153	KS21HD172	RGON	9	8	8	7	6		25		3	20	5	30		5	20	2	20	3	30	22.5		2	5	5	5		3	19		KS21HD172	RGON	Non-Lr34	Lr37/Sr38/Yr17	Lr46		Non-Lr67	Non-Yr5	Non-Yr15		Non-QYr.tamu-2B
154	KS21HDW138	RGON	9	9	9	9	9		10		2	30	5	30		5	30	2	50	5	30	40		2	5	5	5		4	24		KS21HDW138	RGON	Non-Lr34	Lr37/Sr38/Yr17	Non-Lr46		Non-Lr67	Non-Yr5	Non-Yr15		Non-QYr.tamu-2B
155	KS21HW27	RGON	8	8	9	7	9		5		2	10	3	20		3	5	2	5	2	5	5		1	0	5	2.5		2	7		KS21HW27	RGON	Non-Lr34	Lr37/Sr38/Yr17	Lr46		Non-Lr67	Non-Yr5	Non-Yr15		Het-QYr.tamu-2B
156	KS21HW54	RGON	9	9	9	9	9		15		3	30	5	80		6	30	2	40	3	30	35		3	40	75	57.5		4	43		KS21HW54	RGON	Non-Lr34	Lr37/Sr38/Yr17	Non-Lr46		Non-Lr67	Non-Yr5	Non-Yr15		Non-QYr.tamu-2B
157	KS21N16MD9210-B03-15	RGON	9	8	9	7	7		60		2	10	8	50		4	10	4	15	2	10	12.5		3	5	3	4		4	20		KS21N16MD9210-B03-15	RGON	Non-Lr34	Lr37/Sr38/Yr17	Lr46		Non-Lr67	Non-Yr5	Non-Yr15		QYr.tamu-2B
158	KS21N16MD9261-F02-3	RGON	9	9	9	9	8		10		3	20	3	30		5	20	4	15	2	5	13.75		0	0	5	2.5		3	13		KS21N16MD9261-F02-3	RGON	Non-Lr34	Lr37/Sr38/Yr17	Lr46		Non-Lr67	Non-Yr5	Non-Yr15		Non-QYr.tamu-2B
159	KS21U7263-B3-6-4	RGON	8	9	9	8	4		30		2	5	2	20		2	5	0	0	2	5	2.5		1	0	5	2.5		2	9		KS21U7263-B3-6-4	RGON	Lr34	Lr37/Sr38/Yr17	Lr46		Non-Lr67	Non-Yr5	Non-Yr15		Non-QYr.tamu-2B
160	KS21U7266-E1-B2	RGON	1	1	1	1	1		5		2	0	2	5		3	5	1	5	2	5	5		0	0	2	1		2	3		KS21U7266-E1-B2	RGON	Het-Lr34	Lr37/Sr38/Yr17	Het-Lr46		Non-Lr67	Non-Yr5	Het-Yr15		QYr.tamu-2B
161	KS21U7274-A-G149	RGON	4	2	3	2	2		5		2	0	3	10		2	5	0	0	2	5	2.5		0	0	2	1		2	3		KS21U7274-A-G149	RGON	Non-Lr34	Lr37/Sr38/Yr17	Lr46		Non-Lr67	Non-Yr5	Het-Yr15		Non-QYr.tamu-2B
162	KS21U7274-A-G155	RGON	9	9	9	8	8		5		2	15	3	10		3	5	1	0	3	15	5		1	15	50	32.5		2	14		KS21U7274-A-G155	RGON	Non-Lr34	Het-Lr37/Sr38/Yr17	Lr46		Non-Lr67	Non-Yr5	Non-Yr15		Non-QYr.tamu-2B
163	KS21U7294-G6-4-3	RGON	6	7	9	8	8		5		3	30	3	20		7	30	4	45	5	30	37.5		1	10	30	20		4	25		KS21U7294-G6-4-3	RGON	Non-Lr34	Lr37/Sr38/Yr17	Lr46		Non-Lr67	Non-Yr5	Non-Yr15		Non-QYr.tamu-2B
164	KS21U7294-G6-4-7	RGON	9	7	9	9	6		5		5	40	3	30		8	20	5	45	5	30	35		1	10	30	20		5	26		KS21U7294-G6-4-7	RGON	Non-Lr34	Lr37/Sr38/Yr17	Lr46		Non-Lr67	Non-Yr5	Non-Yr15		Non-QYr.tamu-2B
165	KS21U7321-B2-B7	RGON	1	1	1	1	1		30		0	0	2	5		2	5	0	0	2	5	2.5		0	0	2	1		1	6		KS21U7321-B2-B7	RGON	Non-Lr34	Lr37/Sr38/Yr17	Non-Lr46		Non-Lr67	Yr5	Yr15		QYr.tamu-2B
166	KS21U7420-S9	RGON	9	9	9	4	8		20		3	40	5	20		3	15	2	15	2	10	13.75		1	0	5	2.5		3	16		KS21U7420-S9	RGON	Non-Lr34	Non-Lr37/Sr38/Yr17	Non-Lr46		Non-Lr67	Non-Yr5	Non-Yr15		Het-QYr.tamu-2B
167	KS21U7445-H9-C3	RGON	1	1	1	1	1		40		2	0	2	5		3	5	3	15	2	10	11.25		0	0	2	1		2	10		KS21U7445-H9-C3	RGON	Non-Lr34	Lr37/Sr38/Yr17	Non-Lr46		Non-Lr67	Yr5	Yr15		QYr.tamu-2B
168	KS21U7445-H9-C6	RGON	9	1	1	1	1		5		2	5	2	5		3	15	3	25	2	5	17.5		0	0	5	2.5		2	8		KS21U7445-H9-C6	RGON	Non-Lr34	Het-Lr37/Sr38/Yr17	Non-Lr46		Non-Lr67	Het-Yr5	Het-Yr15		QYr.tamu-2B
169	KS21U7494-G14-C6	RGON	1	1	1	1	1		20		2	5	2	5		2	5	0	0	2	5	2.5		0	0	1	0.5		1	5		KS21U7494-G14-C6	RGON	Non-Lr34	Non-Lr37/Sr38/Yr17	Lr46		Non-Lr67	Yr5	Yr15		QYr.tamu-2B
170	KS21U7494-H1-B8	RGON	1	1	1	1	1		5		2	5	2	5		2	5	0	0	2	5	2.5		0	0	1	0.5		1	3		KS21U7494-H1-B8	RGON	Non-Lr34	Non-Lr37/Sr38/Yr17	Lr46		Non-Lr67	Yr5	Yr15		QYr.tamu-2B
171	KS21U7494-H5-C1	RGON	1	1	2	1	1		5		2	10	2	5		2	5	0	0	2	5	2.5		0	0	2	1		1	4		KS21U7494-H5-C1	RGON	Non-Lr34	Non-Lr37/Sr38/Yr17	Non-Lr46		Non-Lr67	Yr5	Het-Yr15		QYr.tamu-2B
172	KS21U7693-A-2-3	RGON	8	9	9	8	9		45		8	70	9	100		8	30	7	70	8	70	60		7	75	95	85		8	69		KS21U7693-A-2-3	RGON	Non-Lr34	Lr37/Sr38/Yr17	Non-Lr46		Non-Lr67	Non-Yr5	Non-Yr15		Non-QYr.tamu-2B
173	KS21U7748-A-10	RGON	9	9	9	8	8		40		3	30	9	90		8	30	8	65	8	70	57.5		5	30	95	62.5		7	56		KS21U7748-A-10	RGON	Non-Lr34	Lr37/Sr38/Yr17	Het-Lr46		Non-Lr67	Non-Yr5	Non-Yr15		QYr.tamu-2B
174	KS21U8086-13-14	RGON	6	7	7	5	8		30		2	20	2	10		3	10	2	10	2	10	10		1	10	15	12.5		2	14		KS21U8086-13-14	RGON	Non-Lr34	Lr37/Sr38/Yr17	Non-Lr46		Non-Lr67	Non-Yr5	Non-Yr15		Non-QYr.tamu-2B
175	KS21U8086-13-44	RGON	8	8	7	8	6		5		2	10	2	10		3	10	3	10	2	10	10		3	40	20	30		3	14		KS21U8086-13-44	RGON	Non-Lr34	Lr37/Sr38/Yr17	Non-Lr46		Non-Lr67	Non-Yr5	Non-Yr15		Non-QYr.tamu-2B
176	KS21U8336-E-2	RGON	9	9	9	8	7		50		5	40	9	80		7	20	6	40	8	60	40		4	20	70	45		7	48		KS21U8336-E-2	RGON	Non-Lr34	Lr37/Sr38/Yr17	Non-Lr46		Non-Lr67	Non-Yr5	Non-Yr15		QYr.tamu-2B
177	KS21U8337-A-1	RGON	8	9	9	8	8		30		2	20	3	20		6	20	3	15	2	10	15		4	15	10	12.5		3	18		KS21U8337-A-1	RGON	Non-Lr34	Lr37/Sr38/Yr17	Non-Lr46		Non-Lr67	Non-Yr5	Non-Yr15		QYr.tamu-2B
178	KS21U8519-F-4	RGON	9	9	1	8	8		70		3	30	9	80		7	20	6	35	8	50	35		5	25	85	55		6	49		KS21U8519-F-4	RGON	Non-Lr34		Lr46		Non-Lr67	Non-Yr5	Non-Yr15		QYr.tamu-2B
179	KS21U8520-C-1	RGON	9	6	9	8	7		5		8	70	5	50		7	20	8	60	8	30	42.5		4	30	10	20		7	34		KS21U8520-C-1	RGON	Non-Lr34	Non-Lr37/Sr38/Yr17	Lr46		Non-Lr67	Non-Yr5	Non-Yr15		Non-QYr.tamu-2B
180	KS21U8520-S-2	RGON	9	9	9	8	8		5		8	70	8	80		6	20	3	25	5	30	25		1	0	15	7.5		5	31		KS21U8520-S-2	RGON	Non-Lr34	Non-Lr37/Sr38/Yr17	Non-Lr46		Non-Lr67	Non-Yr5	Non-Yr15		Non-QYr.tamu-2B
181	KS21U8572-A-4	RGON	9	9	4	5	2		10		8	70	3	20		3	5	3	5	3	20	8.75		0	0	2	1		3	17		KS21U8572-A-4	RGON	Non-Lr34	Non-Lr37/Sr38/Yr17	Non-Lr46		Non-Lr67	Non-Yr5	Non-Yr15		QYr.tamu-2B
182	KS21U8578-B-A3	RGON	9	9	9	8	7		30		3	30	5	60		8	40	7	70	8	30	52.5		7	50	70	60		6	48		KS21U8578-B-A3	RGON	Non-Lr34	Lr37/Sr38/Yr17	Lr46		Non-Lr67	Non-Yr5	Non-Yr15		QYr.tamu-2B
183	KS21U8584-C-A3	RGON	9	9	8	8	8		5		3	40	5	60		7	20	5	40	5	40	35		2	40	30	35		5	34		KS21U8584-C-A3	RGON	Lr34	Non-Lr37/Sr38/Yr17	Lr46		Non-Lr67	Non-Yr5	Non-Yr15		Het-QYr.tamu-2B
184	KS21U8715-I-F01	RGON	9	9	9	8	8		5		2	20	3	10		3	5	4	15	5	20	13.75		3	20	5	12.5		3	13		KS21U8715-I-F01	RGON	Non-Lr34	Lr37/Sr38/Yr17	Het-Lr46		Non-Lr67	Non-Yr5	Non-Yr15		Non-QYr.tamu-2B
185	KS21U8715-J-E07	RGON	8	8	8	7	7		5		2	20	3	20		3	10	3	5	2	10	7.5		1	5	7	6		2	10		KS21U8715-J-E07	RGON	Non-Lr34	Lr37/Sr38/Yr17	Lr46		Non-Lr67	Non-Yr5	Non-Yr15		Non-QYr.tamu-2B
186	LCH17-1390	SRPN	8	8	8	8	9		10		7	50	8	70		6	40	5	60	5	50	52.5		3	25	15	20		6	40		LCH17-1390	SRPN	Non-Lr34	Non-Lr37/Sr38/Yr17	Lr46	Non-Lr57/Yr40	Non-Lr67		Non-Yr15	Non-Yr36(Non-WKS)	Non-QYr.tamu-2B
187	LCH17-3193	NRPN	8	8	8	8	9		45		2	20	9	95		8	25	8	70	8	70	58.75		5	35	62.5	48.75		7	53		LCH17-3193	NRPN	Non-Lr34	Lr37/Sr38/Yr17	Non-Lr46	Non-Lr57/Yr40	Non-Lr67	Non-Yr5	Non-Yr15	Non-Yr36(Non-WKS)	QYr.tamu-2B
188	LCH17-3205	NRPN	8	8	8	8	8		5		3	30	3	30		8	20	5	25	3	15	21.25		0	0	10	5		4	17		LCH17-3205	NRPN	Non-Lr34	Non-Lr37/Sr38/Yr17	Lr46	Non-Lr57/Yr40	Non-Lr67		Non-Yr15	Non-Yr36(Non-WKS)	QYr.tamu-2B
189	LCH17-3956	SRPN	8	8	8	8	9		20		3	30	8	70		3	15	4	20	8	40	23.75		3	15	5	10		5	27		LCH17-3956	SRPN	Non-Lr34	Lr37/Sr38/Yr17	Lr46	Non-Lr57/Yr40	Non-Lr67	Non-Yr5	Non-Yr15	Non-Yr36(Non-WKS)	Non-QYr.tamu-2B
190	LCH17-4889	NRPN	8	8	8	8	9		40		3	30	8	90		8	20	7	50	8	60	45		7	65	95	80		7	56		LCH17-4889	NRPN	Non-Lr34	Lr37/Sr38/Yr17	Non-Lr46	Non-Lr57/Yr40	Non-Lr67	Non-Yr5	Non-Yr15	Non-Yr36(Non-WKS)	Non-QYr.tamu-2B
191	LCH17-5725	NRPN	8	8	8	8	9		40		3	30	8	90		8	30	8	75	8	60	60		5	35	75	55		7	54		LCH17-5725	NRPN	Non-Lr34	Lr37/Sr38/Yr17	Lr46	Non-Lr57/Yr40	Non-Lr67		Non-Yr15	Non-Yr36(Non-WKS)	QYr.tamu-2B
192	LCH18-1022	NRPN	8	8	8	8	8		5		9	80	8	60		8	20	5	45	5	40	37.5		2	15	20	17.5		6	36		LCH18-1022	NRPN	Lr34	Non-Lr37/Sr38/Yr17	Lr46	Non-Lr57/Yr40	Non-Lr67	Non-Yr5	Non-Yr15	Non-Yr36(Non-WKS)	Non-QYr.tamu-2B
193	LCH18-9005	SRPN	8	8	8	8	8		40		3	30	8	90		8	40	8	80	8	80	70		6	50	55	52.5		7	58		LCH18-9005	SRPN	Non-Lr34	Het-Lr37/Sr38/Yr17	Het-Lr46	Non-Lr57/Yr40	Non-Lr67	Non-Yr5	Non-Yr15	Non-Yr36(Non-WKS)	Het-QYr.tamu-2B
194	LCH19DH-147-68	NRPN	8	9	9	8	8		30		8	50	8	90		7	20	6	50	8	60	45		3	20	55	37.5		7	47		LCH19DH-147-68	NRPN	Het-Lr34	Lr37/Sr38/Yr17	Het-Lr46		Non-Lr67	Non-Yr5	Non-Yr15		Non-QYr.tamu-2B
195	LCH19DH-148-43	SRPN	9	9	9	5	8		15		8	70	8	60		7	20	4	20	5	50	27.5		4	30	30	30		6	37		LCH19DH-148-43	SRPN	Non-Lr34	Non-Lr37/Sr38/Yr17	Het-Lr46		Non-Lr67	Non-Yr5	Non-Yr15		Non-QYr.tamu-2B
196	LCH19DH-149-10	NRPN	9	9	9	9	9		5		2	20	8	80		8	30	8	60	8	40	47.5		0	0	2	1		6	30		LCH19DH-149-10	NRPN	Non-Lr34	Lr37/Sr38/Yr17	Het-Lr46		Non-Lr67	Non-Yr5	Non-Yr15		QYr.tamu-2B
197	LCH19DH-149-13	SRPN	9	9	9	9	8		5		3	20	8	90		8	20	6	30	8	60	35		6	50	2	26		7	35		LCH19DH-149-13	SRPN	Lr34	Lr37/Sr38/Yr17	Het-Lr46		Non-Lr67	Non-Yr5	Non-Yr15		QYr.tamu-2B
198	LCH19DH-150-40	NRPN	9	9	9	9	9		20		5	40	8	90		8	20	8	60	8	70	52.5		7	40	80	60		7	53		LCH19DH-150-40	NRPN	Non-Lr34	Lr37/Sr38/Yr17	Het-Lr46		Non-Lr67	Non-Yr5	Non-Yr15		Non-QYr.tamu-2B
199	LCH19DH-150-85	SRPN	9	9	9	8	7		20		2	15	8	90		6	20	4	25	8	40	27.5		5	40	45	42.5		6	37		LCH19DH-150-85	SRPN	Non-Lr34	Lr37/Sr38/Yr17	Het-Lr46		Non-Lr67	Non-Yr5	Non-Yr15		Non-QYr.tamu-2B
200	LCH19DH-151-36	NRPN	7	9	9	8	8		5		2	20	5	70		4	20	4	35	2	10	25		1	5	10	7.5		3	22		LCH19DH-151-36	NRPN	Non-Lr34	Lr37/Sr38/Yr17	Het-Lr46		Non-Lr67	Non-Yr5	Non-Yr15		Non-QYr.tamu-2B
201	LCH19DH-152-20	NRPN	9	9	9	9	6		5		2	15	8	80		8	30	8	70	8	70	60		5	25	4	14.5		7	37		LCH19DH-152-20	NRPN	Non-Lr34	Lr37/Sr38/Yr17	Het-Lr46		Non-Lr67	Non-Yr5	Non-Yr15		QYr.tamu-2B
202	LCH19DH-152-25	SRPN	9	9	9	9	8		5		2	20	5	60		7	20	3	15	8	40	22.5		4	15	35	25		5	26		LCH19DH-152-25	SRPN	Non-Lr34	Het-Lr37/Sr38/Yr17	Non-Lr46		Non-Lr67	Non-Yr5	Non-Yr15		QYr.tamu-2B
203	LCH19DH-152-6	SRPN	9	9	9	9	8		5		2	20	5	50		7	20	3	20	8	40	25		5	30	2	16		5	23		LCH19DH-152-6	SRPN	Non-Lr34	Lr37/Sr38/Yr17	Het-Lr46		Non-Lr67	Non-Yr5	Non-Yr15		QYr.tamu-2B
204	LP855-AACNetwork	NRPN	9	9	9	8	9		5		5	30	9	90		3	10	4	20	3	20	17.5		3	5	30	17.5		5	26		LP855-AACNetwork	NRPN	Non-Lr34	Lr37/Sr38/Yr17	Het-Lr46		Non-Lr67	Non-Yr5	Non-Yr15		QYr.tamu-2B
205	LQ148-AACVortex	NRPN	9	9	9	9	8		5		2	10	8	60		7	30	3	15	3	20	20		0	0	10	5		4	19		LQ148-AACVortex	NRPN	Non-Lr34	Lr37/Sr38/Yr17	Lr46		Non-Lr67	Non-Yr5	Non-Yr15		QYr.tamu-2B
206	LR535	NRPN	9	9	9	9	9		5		2	15	8	60		8	20	6	40	5	40	35		5	30	10	20		6	28		LR535	NRPN	Non-Lr34	Lr37/Sr38/Yr17	Het-Lr46		Non-Lr67	Non-Yr5	Non-Yr15		QYr.tamu-2B
207	Mattern	RGON	9	9	9	8	8		60		5	45	9	95		8	65	8	90	8	100	86.25		8	80	95	87.5		8	79		Mattern	RGON	Non-Lr34	Lr37/Sr38/Yr17	Non-Lr46		Non-Lr67	Non-Yr5	Non-Yr15		Non-QYr.tamu-2B
208	MT1855	NRPN	8	8	8	8	8		5		5	40	3	20		3	10	0	0	2	5	3.75		0	0	2	1		2	10		MT1855	NRPN	Non-Lr34	Non-Lr37/Sr38/Yr17	Non-Lr46	Non-Lr57/Yr40	Non-Lr67	Non-Yr5	Non-Yr15	Non-Yr36(Non-WKS)	Het-QYr.tamu-2B
209	MT1872	NRPN	8	8	8	8	8		20		5	60	2	10		3	10	2	5	2	10	7.5		1	0	15	7.5		3	16		MT1872	NRPN	Non-Lr34	Non-Lr37/Sr38/Yr17	Non-Lr46	Non-Lr57/Yr40	Non-Lr67		Non-Yr15	Non-Yr36(Non-WKS)	Non-QYr.tamu-2B
210	MTCL19151	NRPN	8	9	8	7	8		25		8	70	3	10		3	5	3	5	2	10	6.25		1	0	5	2.5		3	16		MTCL19151	NRPN	Non-Lr34	Non-Lr37/Sr38/Yr17	Het-Lr46		Non-Lr67	Non-Yr5	Non-Yr15		Non-QYr.tamu-2B
211	MTS18116	NRPN	8	8	8	8	8		5		3	30	2	20		2	5	0	0	2	5	2.5		0	0	1	0.5		2	8		MTS18116	NRPN	Non-Lr34	Non-Lr37/Sr38/Yr17	Non-Lr46	Non-Lr57/Yr40	Non-Lr67	Non-Yr5	Non-Yr15	Non-Yr36(Non-WKS)	Non-QYr.tamu-2B
212	MTS18149	NRPN	8	8	8	8	8		5		5	50	2	20		2	5	2	20	2	5	12.5		0	0	3	1.5		2	14		MTS18149	NRPN	Non-Lr34	Non-Lr37/Sr38/Yr17	Non-Lr46	Non-Lr57/Yr40	Non-Lr67	Non-Yr5	Non-Yr15	Non-Yr36(Non-WKS)	QYr.tamu-2B
213	MTS1903	NRPN	8	9	9	7	7		5		2	20	2	5		2	0	1	5	2	5	3.75		1	0	20	10		2	8		MTS1903	NRPN	Non-Lr34	Non-Lr37/Sr38/Yr17	Het-Lr46		Non-Lr67	Non-Yr5	Non-Yr15		Non-QYr.tamu-2B
214	MTS1908	NRPN	7	9	9	5	8		5		2	15	3	10		2	0	1	5	2	5	3.75		1	0	15	7.5		2	7		MTS1908	NRPN	Non-Lr34	Non-Lr37/Sr38/Yr17	Het-Lr46		Non-Lr67	Non-Yr5	Non-Yr15		Non-QYr.tamu-2B
215	NE16468	NRPN	8	8	8	8	8		70		3	30	8	100		8	80	8	95	8	100	92.5		7	50	85	67.5		7	76		NE16468	NRPN	Non-Lr34	Lr37/Sr38/Yr17	Non-Lr46	Non-Lr57/Yr40	Non-Lr67	Non-Yr5	Non-Yr15	Non-Yr36(Non-WKS)	Non-QYr.tamu-2B
216	NE17433	SRPN	8	8	8	8	5		5		2	15	3	30		3	10	2	15	2	10	12.5		3	10	15	12.5		3	14		NE17433	SRPN	Non-Lr34	Lr37/Sr38/Yr17	Het-Lr46	Non-Lr57/Yr40	Non-Lr67	Non-Yr5	Non-Yr15	Non-Yr36(Non-WKS)	Non-QYr.tamu-2B
217	NE17441	NRPN	8	8	8	8	7		60		3	30	8	90		8	60	8	90	8	100	85		8	90	98	94		7	77		NE17441	NRPN	Non-Lr34	Lr37/Sr38/Yr17	Non-Lr46	Non-Lr57/Yr40	Non-Lr67		Non-Yr15	Non-Yr36(Non-WKS)	Non-QYr.tamu-2B
218	NE17544	NRPN	8	8	2	8	6		20		5	30	8	100		8	40	8	70	8	50	57.5		6	35	80	57.5		7	53		NE17544	NRPN	Non-Lr34	Het-Lr37/Sr38/Yr17	Non-Lr46	Non-Lr57/Yr40	Non-Lr67		Non-Yr15	Non-Yr36(Non-WKS)	Non-QYr.tamu-2B
219	NE17662	NRPN	8	8	8	8	7		5		7	60	3	50		3	15	3	30	3	30	26.25		1	0	15	7.5		3	26		NE17662	NRPN	Het-Lr34	Non-Lr37/Sr38/Yr17	Non-Lr46	Non-Lr57/Yr40	Non-Lr67		Non-Yr15	Non-Yr36(Non-WKS)	Non-QYr.tamu-2B
220	NE18455	NRPN	8	8	8	8	8		20		7	50	3	20		3	10	1	5	2	10	7.5		1	0	5	2.5		3	15		NE18455	NRPN	Non-Lr34	Non-Lr37/Sr38/Yr17	Non-Lr46	Non-Lr57/Yr40	Non-Lr67	Non-Yr5	Non-Yr15	Non-Yr36(Non-WKS)	Non-QYr.tamu-2B
221	NE18573	NRPN	8	8	2	8	2		60		3	30	8	100		8	30	8	45	8	50	42.5		7	60	85	72.5		7	58		NE18573	NRPN	Non-Lr34	Lr37/Sr38/Yr17	Het-Lr46	Non-Lr57/Yr40	Non-Lr67		Non-Yr15	Non-Yr36(Non-WKS)	Non-QYr.tamu-2B
222	NE19412	NRPN	8	9	9	9	5		60		3	30	9	80		7	20	5	30	8	60	35		8	50	65	57.5		7	49		NE19412	NRPN	Non-Lr34	Lr37/Sr38/Yr17	Lr46		Non-Lr67	Non-Yr5	Non-Yr15		Non-QYr.tamu-2B
223	NE20428	RGON	9	9	9	8	8		50		5	50	8	70		8	60	8	95	8	100	87.5		8	75	90	82.5		8	74		NE20428	RGON	Het-Lr34	Het-Lr37/Sr38/Yr17	Het-Lr46		Non-Lr67	Non-Yr5	Non-Yr15		Non-QYr.tamu-2B
224	NE20434	RGON	9	9	8	8	9		30		5	40	2	10		3	10	2	5	3	15	8.75		1	5	10	7.5		3	16		NE20434	RGON	Non-Lr34	Het-Lr37/Sr38/Yr17	Non-Lr46		Non-Lr67	Non-Yr5	Non-Yr15		Non-QYr.tamu-2B
225	NE20448	RGON	7	8	9	8	3		15		5	30	2	20		8	30	5	25	8	20	25		1	10	7	8.5		5	20		NE20448	RGON	Non-Lr34	Lr37/Sr38/Yr17	Lr46		Non-Lr67	Non-Yr5	Non-Yr15		Non-QYr.tamu-2B
226	NE20453	RGON	9	9	9	9	9		5		8	70	5	40		8	50	7	70	8	60	62.5		3	30	5	17.5		7	41		NE20453	RGON	Non-Lr34	Non-Lr37/Sr38/Yr17	Lr46		Non-Lr67	Non-Yr5	Non-Yr15		Non-QYr.tamu-2B
227	NE20455	RGON	8	8	8	3	3		20		3	20	8	70		8	40	8	60	8	70	57.5		3	15	65	40		6	45		NE20455	RGON	Non-Lr34	Lr37/Sr38/Yr17	Lr46		Non-Lr67	Non-Yr5	Non-Yr15		Non-QYr.tamu-2B
228	NE20462	RGON	9	9	8	7	6		70		3	30	8	90		8	20	6	40	8	30	32.5		5	20	60	40		6	45		NE20462	RGON	Non-Lr34	Het-Lr37/Sr38/Yr17	Het-Lr46		Non-Lr67	Non-Yr5	Non-Yr15		QYr.tamu-2B
229	NE20469	RGON	9	9	9	8	8		60		9	80	9	90		3	15	2	25	3	30	23.75		2	5	5	5		5	39		NE20469	RGON	Non-Lr34	Non-Lr37/Sr38/Yr17	Non-Lr46		Non-Lr67	Non-Yr5	Non-Yr15		Non-QYr.tamu-2B
230	NE20531	RGON	9	9	9	6	6		5		3	30	5	30		6	20	2	15	3	20	17.5		1	20	60	40		3	25		NE20531	RGON	Non-Lr34	Non-Lr37/Sr38/Yr17	Lr46		Non-Lr67	Non-Yr5	Het-Yr15		Non-QYr.tamu-2B
231	NE20543	RGON	9	9	9	9	9		40		9	80	6	80		8	60	7	70	8	100	75		2	30	80	55		7	68		NE20543	RGON	Non-Lr34	Non-Lr37/Sr38/Yr17	Het-Lr46		Non-Lr67	Non-Yr5	Non-Yr15		Non-QYr.tamu-2B
232	NE20558	RGON	9	9	9	8	8		5		2	20	5	60		7	30	6	60	8	60	52.5		3	15	20	17.5		5	34		NE20558	RGON	Non-Lr34	Lr37/Sr38/Yr17	Het-Lr46		Non-Lr67	Non-Yr5	Non-Yr15		Het-QYr.tamu-2B
233	NE20568	RGON	9	9	8	8	7		5		8	80	5	40		8	30	7	70	8	60	57.5		1	15	40	27.5		6	43		NE20568	RGON	Non-Lr34	Non-Lr37/Sr38/Yr17	Non-Lr46		Non-Lr67	Non-Yr5	Non-Yr15		Non-QYr.tamu-2B
234	NE20620	RGON	9	9	9	9	9		20		5	40	5	80		8	60	7	70	8	90	72.5		2	15	10	12.5		6	48		NE20620	RGON	Non-Lr34	Non-Lr37/Sr38/Yr17	Het-Lr46		Non-Lr67	Non-Yr5	Non-Yr15		Non-QYr.tamu-2B
235	NF99117	SRPN	8	8	7	8	9		5		8	70	8	80		3	5	2	10	3	20	11.25		1	0	5	2.5		4	24		NF99117	SRPN	Non-Lr34	Non-Lr37/Sr38/Yr17	Lr46	Non-Lr57/Yr40	Non-Lr67		Non-Yr15	Non-Yr36(Non-WKS)	Non-QYr.tamu-2B
236	NHH17450	SRPN	8	8	8	8	9		50		5	50	3	40		6	20	4	40	5	30	32.5		3	10	7	8.5		4	31		NHH17450	SRPN	Het-Lr34	Non-Lr37/Sr38/Yr17	Het-Lr46	Non-Lr57/Yr40	Non-Lr67		Non-Yr15	Non-Yr36(Non-WKS)	Non-QYr.tamu-2B
237	NHH17612	SRPN	8	8	8	8	8		25		6	55	5	65		7	30	5	60	3	30	45		2	20	8.5	14.25		5	37		NHH17612	SRPN	Het-Lr34	Non-Lr37/Sr38/Yr17	Het-Lr46		Non-Lr67		Non-Yr15	Non-Yr36(Non-WKS)	Non-QYr.tamu-2B
238	NHH19668	SRPN	9	9	9	9	8		35		9	80	5	50		5	25	5	45	5	45	40		3	5	27.5	16.25		5	39		NHH19668	SRPN	Non-Lr34	Non-Lr37/Sr38/Yr17	Het-Lr46		Non-Lr67	Non-Yr5	Non-Yr15		Non-QYr.tamu-2B
239	NHH20651	RGON	9	9	9	8	6		5		8	70	8	60		8	50	6	70	7	60	62.5		1	25	25	25		6	46		NHH20651	RGON	Het-Lr34	Non-Lr37/Sr38/Yr17	Lr46		Non-Lr67	Non-Yr5	Non-Yr15		Non-QYr.tamu-2B
240	NHH20659	RGON	9	9	8	8	8		5		3	30	3	20		3	5	1	5	2	10	6.25		2	5	5	5		2	11		NHH20659	RGON	Non-Lr34	Non-Lr37/Sr38/Yr17	Lr46		Non-Lr67	Non-Yr5	Non-Yr15		Non-QYr.tamu-2B
241	NHH20660	RGON	9	9	9	8	9		5		9	80	5	80		7	40	6	60	8	50	52.5		3	10	15	12.5		6	43		NHH20660	RGON	Lr34	Non-Lr37/Sr38/Yr17	Lr46		Non-Lr67	Non-Yr5	Non-Yr15		Non-QYr.tamu-2B
242	NHH20669	RGON	9	9	9	9	9		60		9	80	8	70		8	30	7	65	8	80	60		6	30	45	37.5		8	58		NHH20669	RGON	Non-Lr34	Non-Lr37/Sr38/Yr17	Het-Lr46		Non-Lr67	Non-Yr5	Non-Yr15		Non-QYr.tamu-2B
243	NUSAKA15-3	SRPN	8	8	8	8	9		45		3	30	8	60		8	40	8	70	8	80	65		5	40	30	35		7	49		NUSAKA15-3	SRPN	Non-Lr34	Lr37/Sr38/Yr17	Non-Lr46	Non-Lr57/Yr40	Non-Lr67	Non-Yr5	Non-Yr15	Non-Yr36(Non-WKS)	Non-QYr.tamu-2B
244	OK12716W-Composite-I	SRPN	8	8	8	8	7		20		2	20	3	30		3	10	4	30	3	30	25		3	5	15	10		3	20		OK12716W-Composite-I	SRPN	Non-Lr34	Lr37/Sr38/Yr17	Lr46	Non-Lr57/Yr40	Non-Lr67	Non-Yr5	Non-Yr15	Non-Yr36(Non-WKS)	Non-QYr.tamu-2B
245	OK15DMASBx7-ARS-6-8	SRPN	8	8	8	8	9		5		2	20	3	30		4	10	3	15	3	20	15		0	0	10	5		3	14		OK15DMASBx7-ARS-6-8	SRPN	Lr34	Lr37/Sr38/Yr17	Non-Lr46	Non-Lr57/Yr40	Non-Lr67		Non-Yr15	Non-Yr36(Non-WKS)	Non-QYr.tamu-2B
246	OK15MASBx7-ARS-8-20	SRPN	8	8	8	8	9		5		2	20	3	30		3	5	1	5	2	15	7.5		1	0	30	15		2	14		OK15MASBx7-ARS-8-20	SRPN	Non-Lr34	Non-Lr37/Sr38/Yr17	Non-Lr46	Non-Lr57/Yr40	Non-Lr67	Non-Yr5	Non-Yr15	Non-Yr36(Non-WKS)	Non-QYr.tamu-2B
247	OK15MASBx7-ARS-8-29	SRPN	8	8	8	8	9		5		2	20	3	30		3	5	3	10	2	15	10		1	0	25	12.5		2	14		OK15MASBx7-ARS-8-29	SRPN	Non-Lr34	Non-Lr37/Sr38/Yr17	Non-Lr46	Non-Lr57/Yr40	Non-Lr67		Non-Yr15	Non-Yr36(Non-WKS)	Non-QYr.tamu-2B
248	OK16107155-18HR-2	RGON	9	9	9	9	9		5		3	20	5	80		5	20	5	35	5	40	32.5		3	5	7	6		4	27		OK16107155-18HR-2	RGON	Het-Lr34 or Duster-Lr34	Het-Lr37/Sr38/Yr17	Lr46	Non-Lr57/Yr40	Non-Lr67	Non-Yr5	Non-Yr15	Non-Yr36(WKS1)	Non-QYr.tamu-2B
249	OK16D101237	SRPN	9	9	9	9	9		5		3	30	3	20		3	5	1	5	2	5	5		1	0	25	12.5		2	12		OK16D101237	SRPN	Lr34	Non-Lr37/Sr38/Yr17	Het-Lr46		Non-Lr67	Non-Yr5	Non-Yr15		Non-QYr.tamu-2B
250	OK18205	RGON	7	7	8	6	3		20		3	20	5	50		5	30	5	45	5	30	37.5		0	0	5	2.5		4	25		OK18205	RGON	Non-Lr34	Het-Lr37/Sr38/Yr17	Het-Lr46		Non-Lr67	Non-Yr5	Non-Yr15		Non-QYr.tamu-2B
251	OK18510	SRPN	9	9	9	8	8		5		2	20	3	20		4	10	2	5	2	10	7.5		1	10	38.3333	24.1667		2	15		OK18510	SRPN	Het-Lr34	Het-Lr37/Sr38/Yr17	Het-Lr46	Non-Lr57/Yr40	Non-Lr67	Non-Yr5	Non-Yr15	Non-Yr36(Non-WKS)	Non-QYr.tamu-2B
252	OK19105096	RGON	8	9	9	9	9		20		2	5	9	90		4	30	7	65	5	60	55		5	60	80	70		5	51		OK19105096	RGON	Non-Lr34	Lr37/Sr38/Yr17	Non-Lr46	Non-Lr57/Yr40	Non-Lr67	Non-Yr5	Non-Yr15	Non-Yr36(Non-WKS)	Non-QYr.tamu-2B
253	OK19105121	RGON	9	8	9	9	9		5		2	10	5	60		4	20	3	15	3	20	17.5		3	5	5	5		3	18		OK19105121	RGON	Non-Lr34	Lr37/Sr38/Yr17	Lr46	Non-Lr57/Yr40	Non-Lr67		Non-Yr15	Non-Yr36(Non-WKS)	Non-QYr.tamu-2B
254	OK19105122	RGON	9	9	1	5	1		5		2	5	3	10		3	10	3	10	3	20	12.5		1	0	3	1.5		3	8		OK19105122	RGON	Het-Lr34 or Duster-Lr34	Het-Lr37/Sr38/Yr17	Het-Lr46	Non-Lr57/Yr40	Non-Lr67	Non-Yr5	Non-Yr15	Non-Yr36(Non-WKS)	Non-QYr.tamu-2B
255	OK19105126	RGON	9	8	1	8	1		10		2	5	3	10		3	10	3	10	2	15	11.25		1	0	2	1		2	8		OK19105126	RGON	Lr34	Het-Lr37/Sr38/Yr17	Lr46	Non-Lr57/Yr40	Non-Lr67	Non-Yr5	Non-Yr15	Non-Yr36(Non-WKS)	Non-QYr.tamu-2B
256	OK19105130F	RGON	9	7	9	8	8		5		5	40	8	90		3	15	3	20	3	20	18.75		0	0	2	1		4	24		OK19105130F	RGON	Non-Lr34	Lr37/Sr38/Yr17	Non-Lr46	Non-Lr57/Yr40	Non-Lr67	Non-Yr5	Non-Yr15	Non-Yr36(Non-WKS)	QYr.tamu-2B
257	OK19105134F	RGON	9	8	1	7	1		5		2	5	3	10		3	10	2	20	3	20	17.5		0	0	2	1		2	9		OK19105134F	RGON	Non-Lr34	Non-Lr37/Sr38/Yr17	Lr46	Non-Lr57/Yr40	Non-Lr67	Non-Yr5	Non-Yr15	Non-Yr36(Non-WKS)	QYr.tamu-2B
258	OK19P808	SRPN	9	9	9	8	8		60		3	30	3	30		5	30	5	60	8	30	45		3	40	35	37.5		5	39		OK19P808	SRPN	Non-Lr34	Non-Lr37/Sr38/Yr17	Het-Lr46		Non-Lr67	Non-Yr5	Non-Yr15		Non-QYr.tamu-2B
259	OK20004	RGON	6	6	9	6	8		5		2	20	3	20		3	5	2	10	2	10	8.75		1	0	45	22.5		2	14		OK20004	RGON	Non-Lr34	Lr37/Sr38/Yr17	Non-Lr46	Non-Lr57/Yr40	Non-Lr67		Non-Yr15	Non-Yr36(Non-WKS)	Het-QYr.tamu-2B
260	OK20005	RGON	7	6	9	8	8		50		5	40	5	30		3	10	2	15	8	20	15		1	20	70	45		4	32		OK20005	RGON	Non-Lr34	Non-Lr37/Sr38/Yr17	Non-Lr46	Non-Lr57/Yr40	Non-Lr67		Non-Yr15	Non-Yr36(Non-WKS)	QYr.tamu-2B
261	OK20007	RGON	8	8	9	7	8		60		5	40	5	60		8	20	6	60	8	40	45		3	30	70	50		6	48		OK20007	RGON	Non-Lr34	Lr37/Sr38/Yr17	Non-Lr46	Non-Lr57/Yr40	Non-Lr67		Non-Yr15	Non-Yr36(Non-WKS)	QYr.tamu-2B
262	OK20008	RGON	5	8	9	8	8		10		3	30	5	60		5	20	2	10	5	20	15		2	25	60	42.5		4	29		OK20008	RGON	Non-Lr34	Het-Lr37/Sr38/Yr17	Non-Lr46	Non-Lr57/Yr40	Non-Lr67		Non-Yr15	Non-Yr36(Non-WKS)	Het-QYr.tamu-2B
263	OK20026	RGON	9	9	9	9	9		5		8	60	3	20		8	20	2	5	8	20	12.5		1	10	30	20		5	21		OK20026	RGON	Het-Lr34 or Duster-Lr34	Non-Lr37/Sr38/Yr17	Lr46	Non-Lr57/Yr40	Non-Lr67		Non-Yr15		Het-QYr.tamu-2B
264	OK20029	RGON	9	9	9	9	9		20		8	60	5	60		8	30	5	45	8	40	40		0	0	2	1		6	32		OK20029	RGON	Het-Lr34 or Duster-Lr34	Non-Lr37/Sr38/Yr17	Non-Lr46	Non-Lr57/Yr40	Non-Lr67		Non-Yr15	Non-Yr36(Non-WKS)	QYr.tamu-2B
265	OK20030	RGON	9	9	9	9	9		30		8	60	5	30		8	30	5	45	5	30	37.5		2	40	5	22.5		6	34		OK20030	RGON	Het-Lr34 or Duster-Lr34	Non-Lr37/Sr38/Yr17	Het-Lr46	Non-Lr57/Yr40	Non-Lr67		Non-Yr15	Yr36(WKS2)	Het-QYr.tamu-2B
266	OK20033	RGON	9	9	9	8	9		5		8	50	3	30		7	30	3	20	2	20	22.5		1	5	5	5		4	21		OK20033	RGON	Het-Lr34 or Duster-Lr34	Non-Lr37/Sr38/Yr17	Het-Lr46	Non-Lr57/Yr40	Non-Lr67		Non-Yr15		QYr.tamu-2B
267	OK20041	RGON	5	7	9	7	2		5		2	15	3	20		5	30	4	30	5	30	30		1	5	5	5		3	18		OK20041	RGON	Het-Lr34 or Duster-Lr34	Lr37/Sr38/Yr17	Het-Lr46	Non-Lr57/Yr40	Non-Lr67	Non-Yr5	Non-Yr15		Non-QYr.tamu-2B
268	OK20042	RGON	9	8	8	6	3		30		3	20	3	10		3	10	4	25	5	20	20		2	5	5	5		3	16		OK20042	RGON	Het-Lr34 or Duster-Lr34	Het-Lr37/Sr38/Yr17	Het-Lr46	Non-Lr57/Yr40	Non-Lr67	Non-Yr5	Non-Yr15	Non-Yr36(WKS1)	Non-QYr.tamu-2B
269	OK20043	RGON	7	8	9	7	8		30		5	50	3	20		3	20	4	30	3	15	23.75		0	0	2	1		3	21		OK20043	RGON	Het-Lr34 or Duster-Lr34	Het-Lr37/Sr38/Yr17	Non-Lr46	Non-Lr57/Yr40	Non-Lr67	Non-Yr5	Non-Yr15		Het-QYr.tamu-2B
270	OK20044	RGON	8	8	9	8	7		20		3	20	3	20		3	10	3	5	5	15	8.75		0	0	5	2.5		3	12		OK20044	RGON	Non-Lr34	Lr37/Sr38/Yr17	Non-Lr46	Non-Lr57/Yr40	Non-Lr67		Non-Yr15	Non-Yr36(Non-WKS)	Non-QYr.tamu-2B
271	OK20046	RGON	9	9	9	8	8		30		3	20	3	20		3	15	6	20	3	20	18.75		3	20	10	15		4	19		OK20046	RGON	Het-Lr34 or Duster-Lr34	Lr37/Sr38/Yr17	Het-Lr46	Non-Lr57/Yr40	Non-Lr67		Non-Yr15		Non-QYr.tamu-2B
272	OK20047	RGON	7	9	9	9	8		20		3	20	3	20		3	15	2	15	3	15	15		1	5	5	5		3	14		OK20047	RGON	Het-Lr34 or Duster-Lr34	Lr37/Sr38/Yr17	Het-Lr46	Non-Lr57/Yr40	Non-Lr67	Non-Yr5	Non-Yr15	Non-Yr36(WKS1)	Het-QYr.tamu-2B
273	OK20048	RGON	8	9	9	9	9		10		5	40	3	20		5	30	3	30	5	30	30		2	5	10	7.5		4	22		OK20048	RGON	Het-Lr34 or Duster-Lr34	Het-Lr37/Sr38/Yr17	Lr46	Non-Lr57/Yr40	Non-Lr67		Non-Yr15	Non-Yr36(Non-WKS)	QYr.tamu-2B
274	OK20050	RGON	9	9	9	9	9		10		3	30	3	20		5	20	2	15	3	30	20		2	5	5	5		3	17		OK20050	RGON	Het-Lr34 or Duster-Lr34	Non-Lr37/Sr38/Yr17	Lr46	Non-Lr57/Yr40	Non-Lr67		Non-Yr15	Non-Yr36(Non-WKS)	Non-QYr.tamu-2B
275	OK20D78S015	SRPN	9	9	9	9	9		50		9	80	9	100		8	80	8	95	8	100	92.5		7	60	85	72.5		8	81		OK20D78S015	SRPN	Non-Lr34	Non-Lr37/Sr38/Yr17	Lr46		Non-Lr67	Non-Yr5	Non-Yr15		Non-QYr.tamu-2B
276	OK21DTR1703-3	RGON	8	8	9	7	7		5		8	50	3	30		3	5	2	15	2	10	11.25		1	0	5	2.5		3	15		OK21DTR1703-3	RGON	Non-Lr34	Non-Lr37/Sr38/Yr17	Non-Lr46		Non-Lr67	Non-Yr5	Non-Yr15		Non-QYr.tamu-2B
277	OK21DTR1703-33	RGON	9	9	8	8	8		5		8	70	5	30		3	10	2	30	3	20	22.5		1	0	5	2.5		4	21		OK21DTR1703-33	RGON	Het-Lr34	Non-Lr37/Sr38/Yr17	Non-Lr46		Non-Lr67	Non-Yr5	Non-Yr15		Non-QYr.tamu-2B
278	OK21DTR1703-59	RGON	6	7	9	5	4		5		2	10	3	20		3	5	2	15	2	5	10		0	0	60	30		2	15		OK21DTR1703-59	RGON	Non-Lr34	Lr37/Sr38/Yr17	Lr46		Non-Lr67	Yr5	Non-Yr15		Non-QYr.tamu-2B
279	OK21DTR1704-61	RGON	9	9	9	8	8		5		2	15	5	30		3	10	1	5	2	10	7.5		1	0	2	1		2	10		OK21DTR1704-61	RGON	Non-Lr34	Lr37/Sr38/Yr17	Non-Lr46		Non-Lr67	Non-Yr5	Non-Yr15		Non-QYr.tamu-2B
280	OK21DTR1705-117	RGON	5	8	9	5	5		5		2	15	2	10		3	5	1	5	2	5	5		0	0	5	2.5		2	6		OK21DTR1705-117	RGON	Non-Lr34	Lr37/Sr38/Yr17	Non-Lr46		Non-Lr67	Non-Yr5	Non-Yr15		Non-QYr.tamu-2B
281	OK21DTR1707-41W	RGON	7	9	9	6	8		5		2	10	2	10		3	5	0	0	2	5	2.5		0	0	3	1.5		2	5		OK21DTR1707-41W	RGON	Non-Lr34	Lr37/Sr38/Yr17	Lr46		Non-Lr67	Non-Yr5	Non-Yr15		Non-QYr.tamu-2B
282	OK21DTR1708-11	RGON	9	9	9	9	8		5		2	15	2	10		3	10	3	10	3	20	12.5		1	0	10	5		2	10		OK21DTR1708-11	RGON	Lr34	Non-Lr37/Sr38/Yr17	Non-Lr46		Non-Lr67	Non-Yr5	Non-Yr15		Non-QYr.tamu-2B
283	OK21DTR1708-52	RGON	9	8	9	9	9		5		5	40	3	20		4	20	3	15	3	20	17.5		1	30	60	45		3	26		OK21DTR1708-52	RGON	Non-Lr34	Non-Lr37/Sr38/Yr17	Lr46		Non-Lr67	Non-Yr5	Non-Yr15		Non-QYr.tamu-2B
284	OK21DTR1709-106	RGON	9	9	9	7	9		5		2	20	3	30		3	15	3	20	2	20	18.75		1	0	5	2.5		2	14		OK21DTR1709-106	RGON	Non-Lr34	Lr37/Sr38/Yr17	Non-Lr46		Non-Lr67	Non-Yr5	Non-Yr15		Non-QYr.tamu-2B
285	OK21DTR1709-51	RGON	8	9	9	7	8		5		2	15	3	20		3	10	3	15	3	20	15		1	0	5	2.5		3	11		OK21DTR1709-51	RGON	Non-Lr34	Non-Lr37/Sr38/Yr17	Non-Lr46		Non-Lr67	Non-Yr5	Non-Yr15		Non-QYr.tamu-2B
286	OK21DTR1709-74	RGON	8	8	9	6	8		5		3	20	2	20		3	10	2	30	2	15	21.25		1	30	15	22.5		2	18		OK21DTR1709-74	RGON	Non-Lr34	Lr37/Sr38/Yr17	Lr46		Non-Lr67	Non-Yr5	Non-Yr15		Non-QYr.tamu-2B
287	OK21DTR1711-102	RGON	8	9	9	8	8		5		3	30	3	20		2	5	0	0	2	5	2.5		1	0	3	1.5		2	9		OK21DTR1711-102	RGON	Non-Lr34	Non-Lr37/Sr38/Yr17	Lr46		Non-Lr67	Non-Yr5	Non-Yr15		Non-QYr.tamu-2B
288	OK21DTR1711-23	RGON	2	5	7	4	2		5		2	10	2	10		3	5	1	5	2	5	5		0	0	2	1		2	5		OK21DTR1711-23	RGON	Het-Lr34	Lr37/Sr38/Yr17	Non-Lr46		Non-Lr67	Non-Yr5	Non-Yr15		Non-QYr.tamu-2B
289	OK21DTR1711-47	RGON	7	6	9	7	6		5		3	30	5	60		3	5	2	5	3	20	8.75		0	0	5	2.5		3	16		OK21DTR1711-47	RGON	Het-Lr34	Lr37/Sr38/Yr17	Non-Lr46		Non-Lr67	Non-Yr5	Non-Yr15		Non-QYr.tamu-2B
290	OK21DTR1712-2	RGON	8	8	9	7	8		5		2	20	3	30		8	20	4	15	5	20	17.5		1	5	10	7.5		4	16		OK21DTR1712-2	RGON	Non-Lr34	Lr37/Sr38/Yr17	Lr46		Non-Lr67	Non-Yr5	Non-Yr15		Non-QYr.tamu-2B
291	OK21DTR1712-34	RGON	8	8	8	8	9				5	40	5	40		8	20	5	35	5	40	32.5		1	25	20	22.5		5	30		OK21DTR1712-34	RGON	Non-Lr34	Lr37/Sr38/Yr17	Lr46		Non-Lr67	Non-Yr5	Non-Yr15		Non-QYr.tamu-2B
292	OK21DTR1712-69	RGON	6	7	8	5	8		5		2	20	3	20		4	20	2	5	2	10	10		1	0	7	3.5		2	11		OK21DTR1712-69	RGON	Non-Lr34	Lr37/Sr38/Yr17	Lr46		Non-Lr67	Non-Yr5	Non-Yr15		Non-QYr.tamu-2B
293	OK21DTR1712-96	RGON	7	7	9	5	7		5		3	30	3	20		3	15	2	10	3	15	12.5		1	20	55	37.5		3	21		OK21DTR1712-96	RGON	Non-Lr34	Lr37/Sr38/Yr17	Lr46		Non-Lr67	Non-Yr5	Non-Yr15		Non-QYr.tamu-2B
294	OK21DTR1713-69	RGON	9	9	9	8	8		5		5	40	5	50		7	20	5	60	3	30	42.5		1	15	20	17.5		4	30		OK21DTR1713-69	RGON	Non-Lr34	Non-Lr37/Sr38/Yr17	Lr46		Non-Lr67	Non-Yr5	Non-Yr15		Non-QYr.tamu-2B
295	OK21DTR1714-20	RGON	9	8	9	5	6		5		2	10	3	10		3	10	2	5	2	5	6.25		1	0	5	2.5		2	6		OK21DTR1714-20	RGON	Non-Lr34	Lr37/Sr38/Yr17	Non-Lr46		Non-Lr67	Non-Yr5	Non-Yr15		Non-QYr.tamu-2B
296	OK21DTR1714-31	RGON	9	9	9	8	9		5		5	50	8	90		7	40	6	60	5	40	50		1	0	5	2.5		5	36		OK21DTR1714-31	RGON	Non-Lr34	Het-Lr37/Sr38/Yr17	Non-Lr46		Non-Lr67	Non-Yr5	Non-Yr15		Non-QYr.tamu-2B
297	OK21DTR1714-76	RGON	9	9	9	8	9		5		2	10	5	80		5	20	3	50	5	40	40		0	0	2	1		3	26		OK21DTR1714-76	RGON	Non-Lr34	Lr37/Sr38/Yr17	Non-Lr46		Non-Lr67	Non-Yr5	Non-Yr15		Non-QYr.tamu-2B
298	OK21DTR1715-18	RGON	9	9	9	8	9		5		3	30	3	20		3	10	2	30	3	20	22.5		1	30	65	47.5		3	26		OK21DTR1715-18	RGON	Non-Lr34	Non-Lr37/Sr38/Yr17	Non-Lr46		Non-Lr67	Non-Yr5	Non-Yr15		Non-QYr.tamu-2B
299	OK21DTR1715-58	RGON	9	8	9	7	8		5		2	10	5	40		3	10	2	10	2	10	10		1	20	30	25		3	17		OK21DTR1715-58	RGON	Non-Lr34	Non-Lr37/Sr38/Yr17	Non-Lr46		Non-Lr67	Non-Yr5	Non-Yr15		Non-QYr.tamu-2B
300	OK21DTR1721-147W	RGON	6	9	8	5	6		5		2	5	3	10		3	10	0	0	2	5	3.75		1	0	5	2.5		2	5		OK21DTR1721-147W	RGON	Non-Lr34	Lr37/Sr38/Yr17	Lr46		Non-Lr67	Non-Yr5	Non-Yr15		Non-QYr.tamu-2B
301	OK21DTR1721-63W	RGON	6	9	8	3	6		5		2	5	3	10		3	10	0	0	2	5	3.75		0	0	5	2.5		2	5		OK21DTR1721-63W	RGON	Non-Lr34	Lr37/Sr38/Yr17	Lr46		Non-Lr67	Non-Yr5	Non-Yr15		Non-QYr.tamu-2B
302	OK21DTR1722-26	RGON	9	9	8	4	4		5		2	15	3	20		3	5	0	0	2	5	2.5		1	30	10	20		2	11		OK21DTR1722-26	RGON	Non-Lr34	Lr37/Sr38/Yr17	Lr46		Non-Lr67	Non-Yr5	Non-Yr15		Non-QYr.tamu-2B
303	OK21DTR1723-15W	RGON	7	7	8	4	6		5		2	10	5	20		3	10	0	0	2	10	5		0	0	2	1		2	7		OK21DTR1723-15W	RGON	Non-Lr34	Lr37/Sr38/Yr17	Lr46		Non-Lr67	Non-Yr5	Non-Yr15		Non-QYr.tamu-2B
304	OK21DTR1724-63W	RGON	8	8	8	5	7		5		2	15	3	10		3	10	1	5	2	10	7.5		1	0	10	5		2	8		OK21DTR1724-63W	RGON	Non-Lr34	Lr37/Sr38/Yr17	Lr46		Non-Lr67	Non-Yr5	Non-Yr15		Non-QYr.tamu-2B
305	OKP17D101A062	RGON	9	8	9	8	9		30		3	30	5	70		8	30	6	30	8	40	32.5		3	10	15	12.5		6	32		OKP17D101A062	RGON	Non-Lr34	Lr37/Sr38/Yr17	Lr46	Non-Lr57/Yr40	Non-Lr67	Non-Yr5	Non-Yr15	Non-Yr36(Non-WKS)	Non-QYr.tamu-2B
306	OKP17D101A093	RGON	9	9	9	9	9		5		5	60	5	60		8	40	7	50	5	50	47.5		3	5	5	5		6	34		OKP17D101A093	RGON	Het-Lr34 or Duster-Lr34	Non-Lr37/Sr38/Yr17	Lr46	Non-Lr57/Yr40	Non-Lr67	Non-Yr5	Non-Yr15	Non-Yr36(Non-WKS)	Non-QYr.tamu-2B
307	OKP17D101A350	SRPN	8	8	9	9	8		15		3	20	3	20		8	30	7	55	7	60	50		3	20	6	13		5	28		OKP17D101A350	SRPN	Non-Lr34	Lr37/Sr38/Yr17	Non-Lr46	Non-Lr57/Yr40	Non-Lr67	Non-Yr5	Non-Yr15	Non-Yr36(Non-WKS)	Non-QYr.tamu-2B
308	OKP17D101A666	SRPN	9	9	9	9	9		5		2	20	3	10		3	8	2	5	3	15	8.25		1	5	7	6		2	9		OKP17D101A666	SRPN	Non-Lr34	Lr37/Sr38/Yr17	Non-Lr46	Non-Lr57/Yr40	Non-Lr67	Non-Yr5	Non-Yr15	Non-Yr36(Non-WKS)	Non-QYr.tamu-2B
309	OKP17D101F240	RGON	9	9	9	9	8		5		3	20	5	60		7	30	5	40	5	40	37.5		3	5	7	6		5	26		OKP17D101F240	RGON	Het-Lr34 or Duster-Lr34	Lr37/Sr38/Yr17	Lr46	Non-Lr57/Yr40	Non-Lr67		Non-Yr15	Non-Yr36(Non-WKS)	Non-QYr.tamu-2B
310	ON13P016	SRPN	8	8	8	8	9		5		2	30	2	20		3	5	1	5	3	20	8.75		1	0	5	2.5		2	11		ON13P016	SRPN	Non-Lr34	Non-Lr37/Sr38/Yr17	Lr46	Non-Lr57/Yr40	Non-Lr67	Non-Yr5	Non-Yr15	Non-Yr36(Non-WKS)	Non-QYr.tamu-2B
311	Overland	RGON	9	9	7	7	7		25		8	70	9	95		7	30	5	45	7	50	42.5		2	15	65	40		6	49		Overland	RGON	Het-Lr34	Non-Lr37/Sr38/Yr17	Non-Lr46	Non-Lr57/Yr40	Non-Lr67		Non-Yr15	Non-Yr36(Non-WKS)	Non-QYr.tamu-2B
312	PSB13NEDH-14-83	NRPN	8	8	8	8	7		70		2	20	8	90		8	40	8	80	8	70	67.5		6	45	90	67.5		7	63		PSB13NEDH-14-83	NRPN	Non-Lr34	Lr37/Sr38/Yr17	Non-Lr46	Non-Lr57/Yr40	Non-Lr67	Non-Yr5	Non-Yr15	Non-Yr36(Non-WKS)	QYr.tamu-2B
313	Scout66	SRPN	9	9	9	9	8		35		7	60	7	70		4	35	5	70	7	60	58.75		2	30	37.5	33.75		5	50		Scout66	SRPN	Non-Lr34	Non-Lr37/Sr38/Yr17	Non-Lr46	Non-Lr57/Yr40	Non-Lr67	Non-Yr5	Non-Yr15	Non-Yr36(Non-WKS)	Non-QYr.tamu-2B
314	SD15004-2	NRPN	8	8	8	8	9		20		3	30	8	70		5	20	5	25	3	20	22.5		2	15	35	25		4	29		SD15004-2	NRPN	Non-Lr34	Lr37/Sr38/Yr17	Non-Lr46	Non-Lr57/Yr40	Non-Lr67	Non-Yr5	Non-Yr15	Non-Yr36(Non-WKS)	Non-QYr.tamu-2B
315	SD15007-11	NRPN	8	9	9	9	8		30		9	80	8	95		7	40	8	70	5	40	55		4	15	39.5	27.25		7	51		SD15007-11	NRPN	Non-Lr34	Non-Lr37/Sr38/Yr17	Non-Lr46	Non-Lr57/Yr40	Non-Lr67	Non-Yr5	Non-Yr15	Non-Yr36(Non-WKS)	Non-QYr.tamu-2B
316	SD15007-5	NRPN	9	9	9	9	9		5		9	70	9	100		8	50	8	75	7	55	63.75		7	55	90	72.5		8	63		SD15007-5	NRPN	Non-Lr34	Non-Lr37/Sr38/Yr17	Non-Lr46	Non-Lr57/Yr40	Non-Lr67	Non-Yr5	Non-Yr15	Non-Yr36(WKS1)	Non-QYr.tamu-2B
317	SD15035-2	NRPN	8	9	8	9	8		15		7	60	3	45		6	30	6	60	5	45	48.75		2	10	27.5	18.75		5	37		SD15035-2	NRPN	Non-Lr34	Non-Lr37/Sr38/Yr17	Lr46	Non-Lr57/Yr40	Non-Lr67		Non-Yr15	Non-Yr36(Non-WKS)	Non-QYr.tamu-2B
318	SD16008-7	NRPN	8	8	8	8	8		60		5	60	8	100		8	60	8	70	8	70	67.5		8	75	95	85		8	74		SD16008-7	NRPN	Non-Lr34	Lr37/Sr38/Yr17	Non-Lr46	Non-Lr57/Yr40	Non-Lr67		Non-Yr15	Non-Yr36(Non-WKS)	Non-QYr.tamu-2B
319	SD17B032-1	NRPN	8	9	9	9	8		10		8	70	3	50		5	30	4	35	3	25	31.25		2	10	37.5	23.75		4	34		SD17B032-1	NRPN	Non-Lr34	Non-Lr37/Sr38/Yr17	Lr46	Non-Lr57/Yr40	Non-Lr67		Non-Yr15	Non-Yr36(Non-WKS)	Non-QYr.tamu-2B
320	SD17B078-1	NRPN	8	8	8	8	8		40		5	40	9	100		8	80	8	90	8	60	80		8	80	90	85		8	73		SD17B078-1	NRPN	Non-Lr34	Het-Lr37/Sr38/Yr17	Non-Lr46	Non-Lr57/Yr40	Non-Lr67	Non-Yr5	Non-Yr15	Non-Yr36(Non-WKS)	Non-QYr.tamu-2B
321	SD17B210-2	NRPN	8	9	9	9	9		55		5	45	9	95		8	70	8	85	8	70	77.5		3	10	57.5	33.75		7	61		SD17B210-2	NRPN	Non-Lr34	Lr37/Sr38/Yr17	Non-Lr46	Non-Lr57/Yr40	Non-Lr67	Non-Yr5	Non-Yr15	Non-Yr36(Non-WKS)	Non-QYr.tamu-2B
322	SD17B371-3	NRPN	8	8	8	8	8		30		9	80	9	100		6	60	8	90	5	50	72.5		2	10	75	42.5		7	62		SD17B371-3	NRPN	Non-Lr34	Het-Lr37/Sr38/Yr17	Non-Lr46	Non-Lr57/Yr40	Non-Lr67	Non-Yr5	Non-Yr15	Non-Yr36(Non-WKS)	Non-QYr.tamu-2B
323	SD18B016-5	RGON	9	9	8	9	9		60		9	80	5	40		8	30	7	65	5	40	50		5	45	80	62.5		7	55		SD18B016-5	RGON	Non-Lr34	Non-Lr37/Sr38/Yr17	Het-Lr46		Non-Lr67	Non-Yr5	Non-Yr15		Non-QYr.tamu-2B
324	SD18B025-8	NRPN	8	9	9	9	8		40		6	55	9	90		8	50	8	80	8	70	70		8	75	90	82.5		8	69		SD18B025-8	NRPN	Non-Lr34	Lr37/Sr38/Yr17	Non-Lr46	Non-Lr57/Yr40	Non-Lr67		Non-Yr15	Non-Yr36(Non-WKS)	Non-QYr.tamu-2B
325	SD18B055-2	RGON	9	8	9	8	8		40		3	30	8	80		8	70	8	90	8	100	87.5		7	60	90	75		7	70		SD18B055-2	RGON	Non-Lr34	Lr37/Sr38/Yr17	Lr46		Non-Lr67	Non-Yr5	Non-Yr15		Non-QYr.tamu-2B
326	SD18B061-4	RGON	9	9	9	9	9		15		8	70	5	50		6	30	3	60	5	40	47.5		3	15	55	35		5	42		SD18B061-4	RGON	Non-Lr34	Non-Lr37/Sr38/Yr17	Non-Lr46		Non-Lr67	Non-Yr5	Non-Yr15		Non-QYr.tamu-2B
327	SD18B062-12	RGON	7	9	8	7	8		10		3	20	8	60		5	15	4	30	5	30	26.25		1	5	10	7.5		4	23		SD18B062-12	RGON	Het-Lr34	Lr37/Sr38/Yr17	Lr46		Non-Lr67	Non-Yr5	Non-Yr15		Non-QYr.tamu-2B
328	SD18B072-2	NRPN	9	9	9	9	9		50		8	80	9	90		5	20	4	45	3	30	35		7	75	20	47.5		6	51		SD18B072-2	NRPN	Lr34	Non-Lr37/Sr38/Yr17	Het-Lr46		Non-Lr67	Non-Yr5	Non-Yr15		Non-QYr.tamu-2B
329	SD18B083-8	NRPN	9	9	9	9	9		5		3	20	9	80		5	20	6	45	3	30	35		5	40	30	35		5	34		SD18B083-8	NRPN	Non-Lr34	Lr37/Sr38/Yr17	Lr46		Non-Lr67	Non-Yr5	Non-Yr15		Non-QYr.tamu-2B
330	SD18D035-6	RGON	9	9	8	8	8		60		8	70	8	80		8	40	7	80	8	70	67.5		3	25	80	52.5		7	63		SD18D035-6	RGON	Non-Lr34	Non-Lr37/Sr38/Yr17	Non-Lr46		Non-Lr67	Non-Yr5	Non-Yr15		Non-QYr.tamu-2B
331	SD18D037-11	RGON	8	9	7	7	7		60		5	50	9	90		5	20	5	45	8	60	42.5		3	10	60	35		6	49		SD18D037-11	RGON	Non-Lr34	Non-Lr37/Sr38/Yr17	Non-Lr46		Non-Lr67	Non-Yr5	Non-Yr15		Non-QYr.tamu-2B
332	SD18D042-3	RGON	9	9	8	8	9		15		2	20	8	90		5	30	5	60	8	60	52.5		3	10	65	37.5		5	44		SD18D042-3	RGON	Non-Lr34	Non-Lr37/Sr38/Yr17	Non-Lr46		Non-Lr67	Non-Yr5	Non-Yr15		QYr.tamu-2B
333	SD18D043-5	RGON	8	8	5	8	7		20		3	20	5	40		5	30	4	35	8	20	30		4	10	10	10		5	23		SD18D043-5	RGON	Non-Lr34	Non-Lr37/Sr38/Yr17	Non-Lr46		Non-Lr67	Non-Yr5	Non-Yr15		Non-QYr.tamu-2B
334	SD18D074-11	RGON	9	9	9	9	8		20		5	30	8	90		8	60	8	70	8	90	72.5		3	15	50	32.5		7	53		SD18D074-11	RGON	Het-Lr34	Lr37/Sr38/Yr17	Lr46		Non-Lr67	Non-Yr5	Non-Yr15		Non-QYr.tamu-2B
335	SD18D080-2	RGON	9	9	5	8	6		30		3	30	9	80		7	40	5	65	8	70	60		1	0	55	27.5		6	46		SD18D080-2	RGON	Non-Lr34	Non-Lr37/Sr38/Yr17	Non-Lr46		Non-Lr67	Non-Yr5	Non-Yr15		Non-QYr.tamu-2B
336	SD19B002-1	RGON	7	8	8	5	7		15		2	20	8	70		5	30	3	30	5	30	30		1	5	20	12.5		4	28		SD19B002-1	RGON	Non-Lr34	Het-Lr37/Sr38/Yr17	Non-Lr46		Non-Lr67	Non-Yr5	Non-Yr15		Non-QYr.tamu-2B
337	SD19B004-1	RGON	9	9	8	8	8		15		2	20	8	90		8	60	8	85	8	90	80		3	15	30	22.5		6	51		SD19B004-1	RGON	Lr34	Lr37/Sr38/Yr17	Het-Lr46		Non-Lr67	Non-Yr5	Non-Yr15		Non-QYr.tamu-2B
338	SD19B011-2	RGON	8	8	8	8	9		5		5	50	2	10		7	30	5	60	5	50	50		2	15	20	17.5		4	30		SD19B011-2	RGON	Non-Lr34	Non-Lr37/Sr38/Yr17	Het-Lr46		Non-Lr67	Non-Yr5	Het-Yr15		Het-QYr.tamu-2B
339	SD19B016-1	RGON	8	9	7	8	7		5		8	70	8	60		3	10	2	25	3	20	20		0	5	15	10		4	26		SD19B016-1	RGON	Non-Lr34	Non-Lr37/Sr38/Yr17	Non-Lr46		Non-Lr67	Non-Yr5	Non-Yr15		Non-QYr.tamu-2B
340	SD19B019-2	NRPN	8	9	9	9	9		5		3	20	9	80		8	40	8	70	8	80	65		6	45	50	47.5		7	49		SD19B019-2	NRPN	Non-Lr34	Lr37/Sr38/Yr17	Lr46		Non-Lr67	Non-Yr5			Non-QYr.tamu-2B
341	SD19B020-2	RGON	9	9	8	8	9		15		3	30	8	70		5	20	6	30	8	30	27.5		3	15	20	17.5		6	29		SD19B020-2	RGON	Non-Lr34	Het-Lr37/Sr38/Yr17	Lr46		Non-Lr67	Non-Yr5	Non-Yr15		Non-QYr.tamu-2B
342	SD19B024-2	RGON	8	9	5	6	7		5		8	70	5	80		3	30	2	30	5	30	30		0	5	15	10		4	33		SD19B024-2	RGON	Non-Lr34	Non-Lr37/Sr38/Yr17	Non-Lr46		Non-Lr67	Non-Yr5	Non-Yr15		Non-QYr.tamu-2B
343	SD19B033-2	NRPN	9	9	9	9	9		10		3	20	8	90		8	40	6	40	8	10	32.5		4	10	40	25		6	32		SD19B033-2	NRPN	Non-Lr34	Lr37/Sr38/Yr17	Het-Lr46		Non-Lr67	Non-Yr5	Non-Yr15		Non-QYr.tamu-2B
344	SD19B051-3	RGON	9	9	8	8	8		5		8	70	5	40		3	30	2	40	5	30	35		0	5	20	12.5		4	30		SD19B051-3	RGON	Non-Lr34	Non-Lr37/Sr38/Yr17	Lr46		Non-Lr67	Non-Yr5	Non-Yr15		Non-QYr.tamu-2B
345	SD19B057-1	RGON	8	8	7	8	9		20		8	70	8	60		3	5	2	15	3	20	13.75		0	5	20	12.5		4	27		SD19B057-1	RGON	Non-Lr34	Non-Lr37/Sr38/Yr17	Non-Lr46		Non-Lr67	Non-Yr5	Non-Yr15		Non-QYr.tamu-2B
346	SD19B087-1	RGON	9	9	9	8	8		50		9	80	9	100		7	40	7	65	8	60	57.5		2	10	10	10		7	52		SD19B087-1	RGON	Non-Lr34	Non-Lr37/Sr38/Yr17	Lr46		Non-Lr67	Non-Yr5	Non-Yr15		Non-QYr.tamu-2B
347	SD19B089-3	RGON	9	9	9	8	9		5		5	40	5	50		6	30	4	25	8	20	25		3	5	5	5		5	23		SD19B089-3	RGON	Non-Lr34	Het-Lr37/Sr38/Yr17	Lr46		Non-Lr67	Non-Yr5	Non-Yr15		Non-QYr.tamu-2B
348	SD19B104-2	RGON	7	9	9	7	9		5		3	30	8	70		8	20	8	45	8	40	37.5		1	5	7	6		6	28		SD19B104-2	RGON	Non-Lr34	Lr37/Sr38/Yr17	Lr46		Non-Lr67	Non-Yr5	Het-Yr15		Non-QYr.tamu-2B
349	SD19B108-3	RGON	7	9	6	7	8		5		8	80	8	80		5	30	4	50	5	40	42.5		3	5	20	12.5		6	39		SD19B108-3	RGON	Non-Lr34	Non-Lr37/Sr38/Yr17	Non-Lr46		Non-Lr67	Non-Yr5	Non-Yr15		Non-QYr.tamu-2B
350	SD19B136-3	RGON	8	8	6	8	7		5		8	80	9	90		6	30	4	50	5	50	45		1	15	35	25		6	44		SD19B136-3	RGON	Non-Lr34	Non-Lr37/Sr38/Yr17	Non-Lr46		Non-Lr67	Non-Yr5	Non-Yr15		Non-QYr.tamu-2B
351	SD19B153-2	RGON	9	9	9	8	9		5		5	40	8	60		6	30	3	30	5	40	32.5		1	10	5	7.5		5	28		SD19B153-2	RGON	Non-Lr34	Non-Lr37/Sr38/Yr17	Non-Lr46		Non-Lr67	Non-Yr5	Non-Yr15		Non-QYr.tamu-2B
352	SD19B162-1	RGON	8	9	8	8	7		5		5	40	5	50		5	10	3	15	3	20	15		1	5	10	7.5		4	19		SD19B162-1	RGON	Non-Lr34	Lr37/Sr38/Yr17	Non-Lr46		Non-Lr67	Non-Yr5	Non-Yr15		Non-QYr.tamu-2B
353	SD19B164-3	RGON	7	7	8	5	4		30		2	20	8	60		3	10	3	15	2	10	12.5		3	25	65	45		4	29		SD19B164-3	RGON	Non-Lr34	Lr37/Sr38/Yr17	Non-Lr46		Non-Lr67	Non-Yr5	Non-Yr15		Non-QYr.tamu-2B
354	SD19B176-2	RGON	9	9	8	9	9		30		9	80	5	70		3	20	4	55	8	40	42.5		3	20	30	25		5	43		SD19B176-2	RGON	Non-Lr34	Non-Lr37/Sr38/Yr17	Lr46		Non-Lr67	Non-Yr5	Non-Yr15		Non-QYr.tamu-2B
355	SD19B183-1	RGON	9	9	8	9	9		15		3	30	5	50		4	20	3	20	8	30	22.5		3	10	10	10		4	23		SD19B183-1	RGON	Non-Lr34	Lr37/Sr38/Yr17	Non-Lr46		Non-Lr67	Non-Yr5	Non-Yr15		Non-QYr.tamu-2B
356	SD19C008-3	RGON	8	9	9	8	9		50		5	50	8	80		8	50	8	65	8	80	65		4	40	55	47.5		7	59		SD19C008-3	RGON	Non-Lr34	Lr37/Sr38/Yr17	Het-Lr46		Non-Lr67	Non-Yr5	Non-Yr15		Non-QYr.tamu-2B
357	SD19D133-4	RGON	8	9	9	7	9		35		8	60	9	90		8	50	7	80	8	90	75		5	65	70	67.5		8	68		SD19D133-4	RGON	Het-Lr34	Het-Lr37/Sr38/Yr17	Lr46		Non-Lr67	Non-Yr5			Non-QYr.tamu-2B
358	TAM-107	RGON	9	9	9	9	9		50		9	80	8	70		8	55	8	80	7	80	73.75		5	40	68.5	54.25		8	66		TAM-107	RGON	Non-Lr34	Non-Lr37/Sr38/Yr17	Lr46	Non-Lr57/Yr40	Non-Lr67	Non-Yr5	Non-Yr15	Non-Yr36(Non-WKS)	Non-QYr.tamu-2B
359	TX08CSDHHT202-24	SRPN	8	8	8	8	9		40		5	50	8	60		8	30	8	80	8	80	67.5		8	70	40	55		8	56		TX08CSDHHT202-24	SRPN	Non-Lr34	Lr37/Sr38/Yr17	Lr46	Non-Lr57/Yr40	Non-Lr67	Non-Yr5	Non-Yr15	Non-Yr36(Non-WKS)	Non-QYr.tamu-2B
360	TX13CSDHTAMTIA231-12	SRPN	8	8	8	8	9		30		3	30	8	70		8	60	8	80	8	70	72.5		2	50	60	55		6	56		TX13CSDHTAMTIA231-12	SRPN	Non-Lr34	Non-Lr37/Sr38/Yr17	Lr46	Non-Lr57/Yr40	Non-Lr67		Non-Yr15	Non-Yr36(Non-WKS)	Non-QYr.tamu-2B
361	TX14M7088-18AZ530	SRPN	9	9	9	9	8		5		2	20	3	20		3	10	2	15	3	30	17.5		0	0	2	1		2	13		TX14M7088-18AZ530	SRPN	Lr34	Lr37/Sr38/Yr17	Non-Lr46		Non-Lr67	Non-Yr5	Non-Yr15		Non-QYr.tamu-2B
362	TX15A001482-19AZ16	RGON	9	8	8	7	7		5		3	30	5	30		3	5	2	15	2	10	11.25		1	5	60	32.5		3	20		TX15A001482-19AZ16	RGON	Non-Lr34	Non-Lr37/Sr38/Yr17	Non-Lr46		Non-Lr67	Non-Yr5	Non-Yr15		Non-QYr.tamu-2B
363	TX16M9155	SRPN	8	8	8	8	8		30		3	30	8	70		3	10	3	30	8	15	21.25		5	35	80	57.5		5	38		TX16M9155	SRPN	Non-Lr34	Lr37/Sr38/Yr17	Non-Lr46	Non-Lr57/Yr40	Non-Lr67	Non-Yr5	Non-Yr15	Non-Yr36(Non-WKS)	Non-QYr.tamu-2B
364	TX16M9216	SRPN	8	8	8	8	9		5		3	20	3	30		7	20	4	25	8	20	22.5		0	0	5	2.5		4	16		TX16M9216	SRPN	Het-Lr34 or Duster-Lr34	Lr37/Sr38/Yr17	Lr46	Non-Lr57/Yr40	Non-Lr67		Non-Yr15	Non-Yr36(Non-WKS)	QYr.tamu-2B
365	TX17A001181	SRPN	8	8	8	8	9		5		8	80	8	60		6	20	3	40	3	30	32.5		3	40	30	35		5	38		TX17A001181	SRPN	Non-Lr34	Lr37/Sr38/Yr17	Non-Lr46	Non-Lr57/Yr40	Non-Lr67	Non-Yr5	Non-Yr15	Non-Yr36(Non-WKS)	Non-QYr.tamu-2B
366	TX17A001247	SRPN	8	8	8	8	9		5		3	30	2	30		2	5	0	0	2	5	2.5		0	0	3	1.5		2	10		TX17A001247	SRPN	Non-Lr34	Lr37/Sr38/Yr17	Non-Lr46	Non-Lr57/Yr40	Non-Lr67		Non-Yr15	Non-Yr36(Non-WKS)	Non-QYr.tamu-2B
367	TX17A001295	SRPN	8	8	8	8	9		5		8	70	8	60		7	30	8	70	8	70	60		3	40	70	55		7	52		TX17A001295	SRPN	Lr34	Lr37/Sr38/Yr17	Lr46	Non-Lr57/Yr40	Non-Lr67	Non-Yr5	Non-Yr15	Non-Yr36(Non-WKS)	Non-QYr.tamu-2B
368	TX17M1572	SRPN	9	9	9	9	9		20		8	70	9	85		4	20	2	50	4	30	37.5		2	15	7	11		5	37		TX17M1572	SRPN	Non-Lr34	Non-Lr37/Sr38/Yr17	Lr46	Non-Lr57/Yr40	Non-Lr67		Non-Yr15	Yr36(WKS2)	Non-QYr.tamu-2B
369	TX18A001119	SRPN	8	9	9	8	9		5		3	30	5	30		2	5	0	0	2	5	2.5		1	0	7	3.5		2	10		TX18A001119	SRPN	Non-Lr34	Non-Lr37/Sr38/Yr17	Lr46		Non-Lr67	Non-Yr5	Het-Yr15		Non-QYr.tamu-2B
370	TX18A001129	SRPN	9	9	9	9	9		5		5	50	5	30		5	30	4	30	3	20	27.5		0	0	3	1.5		4	21		TX18A001129	SRPN	Het-Lr34	Het-Lr37/Sr38/Yr17	Lr46		Non-Lr67	Non-Yr5	Het-Yr15		Non-QYr.tamu-2B
371	TX18A001132	SRPN	9	9	9	9	9		5		8	60	5	50		5	20	3	15	5	20	17.5		1	0	10	5		5	23		TX18A001132	SRPN	Non-Lr34	Non-Lr37/Sr38/Yr17	Lr46		Non-Lr67	Non-Yr5	Het-Yr15		Non-QYr.tamu-2B
372	TX18A001399	SRPN	9	9	9	9	8		5		9	80	8	60		6	30	3	50	3	30	40		1	0	5	2.5		5	32		TX18A001399	SRPN	Het-Lr34	Non-Lr37/Sr38/Yr17	Lr46		Non-Lr67	Non-Yr5	Non-Yr15		Non-QYr.tamu-2B
373	TX18DH102	RGON	9	9	9	9	8		10		5	50	5	60		3	10	2	5	2	10	7.5		0	0	3	1.5		3	19		TX18DH102	RGON	Non-Lr34	Non-Lr37/Sr38/Yr17	Non-Lr46		Non-Lr67	Non-Yr5	Non-Yr15		Non-QYr.tamu-2B
374	TX18DH107	RGON	9	8	8	8	7		20		8	60	9	90		8	30	6	50	8	70	50		5	40	75	57.5		7	54		TX18DH107	RGON	Non-Lr34	Lr37/Sr38/Yr17	Non-Lr46		Non-Lr67	Non-Yr5	Non-Yr15		Non-QYr.tamu-2B
375	TX18DH129	RGON	9	9	9	9	8		5		3	20	3	10		2	5	2	5	2	10	6.25		0	10	2	6		2	8		TX18DH129	RGON	Non-Lr34	Het-Lr37/Sr38/Yr17	Het-Lr46		Non-Lr67	Non-Yr5	Non-Yr15		Non-QYr.tamu-2B
376	TX18DH266	RGON	1	1	2	2	2		5		2	10	3	10		3	5	2	20	2	5	12.5		0	0	3	1.5		2	7		TX18DH266	RGON	Non-Lr34	Non-Lr37/Sr38/Yr17	Lr46		Non-Lr67	Non-Yr5	Non-Yr15		QYr.tamu-2B
377	TX18DH287	RGON	8	9	9	8	6		5		6	30	3	10		3	5	0	0	2	10	3.75		0	0	2	1		2	8		TX18DH287	RGON	Non-Lr34	Lr37/Sr38/Yr17	Non-Lr46		Non-Lr67	Non-Yr5	Non-Yr15		Non-QYr.tamu-2B
378	TX18DH303	RGON	1	1	2	2	2		5		2	15	3	10		3	5	0	0	2	5	2.5		0	0	1.5	0.75		2	5		TX18DH303	RGON	Non-Lr34	Lr37/Sr38/Yr17	Lr46		Non-Lr67	Yr5	Non-Yr15		QYr.tamu-2B
379	TX18DH305	RGON	1	1	1	1	1		5		2	5	3	10		3	10	0	0	2	5	3.75		0	0	1	0.5		2	5		TX18DH305	RGON	Non-Lr34	Lr37/Sr38/Yr17	Non-Lr46		Non-Lr67	Yr5	Yr15		QYr.tamu-2B
380	TX18DH313	RGON	1	1	2	2	2		5		3	20	3	10		2	5	0	0	2	5	2.5		0	0	1.5	0.75		2	6		TX18DH313	RGON	Non-Lr34	Non-Lr37/Sr38/Yr17	Non-Lr46		Non-Lr67	Yr5	Non-Yr15		QYr.tamu-2B
381	TX18DH319	RGON	2	2	2	2	2		5		2	10	3	30		2	10	3	15	2	10	12.5		3	5	2	3.5		3	11		TX18DH319	RGON	Non-Lr34	Lr37/Sr38/Yr17	Lr46		Non-Lr67	Non-Yr5	Yr15		Non-QYr.tamu-2B
382	TX18DH330	RGON	7	8	8	8	8		5		8	70	8	70		7	30	3	40	5	40	37.5		3	15	5	10		6	34		TX18DH330	RGON	Non-Lr34	Non-Lr37/Sr38/Yr17	Lr46		Non-Lr67	Non-Yr5			Non-QYr.tamu-2B
383	TX18DH370	RGON	9	8	9	8	7		10		2	20	3	30		3	15	2	20	3	20	18.75		0	0	5	2.5		2	15		TX18DH370	RGON	Non-Lr34	Lr37/Sr38/Yr17	Non-Lr46		Non-Lr67	Non-Yr5	Non-Yr15		Non-QYr.tamu-2B
384	TX18DH379	RGON	9	9	9	8	7		5		5	40	5	60		6	50	7	70	5	60	62.5		0	0	5	2.5		5	36		TX18DH379	RGON	Non-Lr34	Non-Lr37/Sr38/Yr17	Lr46		Non-Lr67	Non-Yr5	Non-Yr15		Non-QYr.tamu-2B
385	TX18DH399	RGON	9	9	9	8	8		5		3	20	3	10		6	30	3	40	3	30	35		1	0	5	2.5		3	18		TX18DH399	RGON	Non-Lr34	Het-Lr37/Sr38/Yr17	Non-Lr46		Non-Lr67	Non-Yr5			Non-QYr.tamu-2B
386	TX18DH437	RGON	9	9	9	9	9		5		8	70	9	100		5	20	4	25	8	40	27.5		2	5	5	5		6	34		TX18DH437	RGON	Het-Lr34	Non-Lr37/Sr38/Yr17	Non-Lr46		Non-Lr67	Non-Yr5	Non-Yr15		Non-QYr.tamu-2B
387	TX18DH447	RGON	9	9	8	8	8		5		3	20	5	70		5	20	3	25	2	10	20		1	0	5	2.5		3	19		TX18DH447	RGON	Non-Lr34	Non-Lr37/Sr38/Yr17	Non-Lr46		Non-Lr67	Non-Yr5			Non-QYr.tamu-2B
388	TX18DH458	RGON	9	9	9	8	8		25		2	15	5	70		4	10	3	20	2	5	13.75		1	0	5	2.5		3	19		TX18DH458	RGON	Het-Lr34	Non-Lr37/Sr38/Yr17	Lr46		Non-Lr67	Non-Yr5			Non-QYr.tamu-2B
389	TX18DH498	RGON	7	9	9	7	9		20		3	30	5	60		6	50	7	70	5	60	62.5		2	5	40	22.5		5	42		TX18DH498	RGON	Non-Lr34	Non-Lr37/Sr38/Yr17	Lr46		Non-Lr67	Non-Yr5	Non-Yr15		QYr.tamu-2B
390	TX18DH501	RGON	9	9	9	9	9		50		5	50	8	90		5	20	4	45	5	40	37.5		3	30	30	30		5	44		TX18DH501	RGON	Non-Lr34	Non-Lr37/Sr38/Yr17	Lr46		Non-Lr67	Non-Yr5	Non-Yr15		QYr.tamu-2B
391	TX18DH509	RGON	9	9	8	8	8		5		8	70	8	60		4	15	3	30	5	40	28.75		3	10	7	8.5		5	30		TX18DH509	RGON	Het-Lr34	Non-Lr37/Sr38/Yr17	Lr46		Non-Lr67	Non-Yr5	Non-Yr15		Non-QYr.tamu-2B
392	TX18DH77	RGON	6	6	3	7	2		5		3	30	3	25		3	10	3	15	2	10	12.5		1	0	6	3		3	13		TX18DH77	RGON	Non-Lr34	Non-Lr37/Sr38/Yr17	Het-Lr46		Non-Lr67	Non-Yr5	Non-Yr15		Non-QYr.tamu-2B
393	TX18DH85	RGON	9	9	9	8	8		20		3	40	3	20		3	10	2	5	2	10	7.5		2	5	2	3.5		3	14		TX18DH85	RGON	Non-Lr34	Non-Lr37/Sr38/Yr17	Non-Lr46		Non-Lr67	Non-Yr5	Non-Yr15		Non-QYr.tamu-2B
394	TX18DH90	RGON	8	9	7	8	8		5		2	20	3	20		2	5	0	0	2	5	2.5		1	0	2	1		2	7		TX18DH90	RGON	Non-Lr34	Non-Lr37/Sr38/Yr17	Non-Lr46		Non-Lr67	Non-Yr5			Non-QYr.tamu-2B
395	TX18M2602	SRPN	9	9	9	9	8		5		5	40	5	30		3	10	3	30	3	30	25		2	5	25	15		4	22		TX18M2602	SRPN	Non-Lr34	Het-Lr37/Sr38/Yr17	Non-Lr46		Non-Lr67	Non-Yr5	Non-Yr15		Non-QYr.tamu-2B
396	TX19A001030	RGON	9	9	9	8	9		5		3	30	5	70		8	20	3	45	5	40	37.5		0	0	5	2.5		4	27		TX19A001030	RGON	Lr34	Non-Lr37/Sr38/Yr17	Non-Lr46		Non-Lr67	Non-Yr5	Non-Yr15		Non-QYr.tamu-2B
397	TX19A001150	RGON	9	8	9	9	9		5		8	80	5	60		3	20	3	10	2	10	12.5		1	0	15	7.5		4	25		TX19A001150	RGON	Non-Lr34	Non-Lr37/Sr38/Yr17	Lr46		Non-Lr67	Non-Yr5	Non-Yr15		Non-QYr.tamu-2B
398	TX19A001290	RGON	9	8	9	9	8		5		3	30	3	20		5	20	3	30	5	50	32.5		0	0	8	4		3	20		TX19A001290	RGON	Lr34	Non-Lr37/Sr38/Yr17	Non-Lr46		Non-Lr67	Non-Yr5	Non-Yr15		Non-QYr.tamu-2B
399	TX19A001362	RGON	9	9	8	8	8		10		8	80	5	40		5	30	4	30	3	30	30		0	0	2	1		4	28		TX19A001362	RGON	Non-Lr34	Non-Lr37/Sr38/Yr17	Lr46		Non-Lr67	Non-Yr5	Het-Yr15		Non-QYr.tamu-2B
400	TX19A001366	RGON	9	9	9	8	9		25		5	50	5	40		3	5	2	10	8	20	11.25		1	0	5	2.5		4	19		TX19A001366	RGON	Non-Lr34	Non-Lr37/Sr38/Yr17	Non-Lr46		Non-Lr67	Non-Yr5	Non-Yr15		Non-QYr.tamu-2B
401	TX19A001467	RGON	9	9	9	9	9		5		8	60	8	80		3	20	3	40	3	30	32.5		1	0	20	10		4	32		TX19A001467	RGON	Non-Lr34	Non-Lr37/Sr38/Yr17	Lr46		Non-Lr67	Non-Yr5	Non-Yr15		Non-QYr.tamu-2B
402	TX19AS002295	RGON	8	9	9	7	9		40		3	40	9	90		8	20	6	55	8	70	50		3	30	65	47.5		6	51		TX19AS002295	RGON	Non-Lr34	Non-Lr37/Sr38/Yr17	Lr46		Non-Lr67	Non-Yr5	Non-Yr15		QYr.tamu-2B
403	TX19AS002413W	RGON	4	5	4	5	8		20		2	20	8	90		5	20	5	30	8	50	32.5		2	5	15	10		5	31		TX19AS002413W	RGON	Non-Lr34	Non-Lr37/Sr38/Yr17	Lr46		Non-Lr67	Non-Yr5	Non-Yr15		QYr.tamu-2B
404	TX19AS1543	RGON	9	9	9	9	9		5		8	80	8	80		3	20	2	40	3	40	35		1	0	15	7.5		4	35		TX19AS1543	RGON	Het-Lr34	Non-Lr37/Sr38/Yr17	Het-Lr46		Non-Lr67	Non-Yr5	Non-Yr15		Non-QYr.tamu-2B
405	TX20A001041	RGON	9	9	9	9	9		30		3	30	3	30		3	10	3	15	2	10	12.5		1	0	15	7.5		3	18		TX20A001041	RGON	Non-Lr34	Non-Lr37/Sr38/Yr17	Lr46		Non-Lr67	Non-Yr5	Het-Yr15		Non-QYr.tamu-2B
406	TX20A001100	RGON	9	9	9	8	8		5		5	40	3	20		3	20	5	35	5	30	30		1	0	5	2.5		4	19		TX20A001100	RGON	Non-Lr34	Non-Lr37/Sr38/Yr17	Lr46		Non-Lr67	Non-Yr5	Het-Yr15		Non-QYr.tamu-2B
407	TX20A001132	RGON	9	9	9	9	9		5		5	40	5	30		5	20	3	30	5	40	30		0	0	5	2.5		4	21		TX20A001132	RGON	Lr34	Non-Lr37/Sr38/Yr17	Non-Lr46		Non-Lr67	Non-Yr5	Het-Yr15		Non-QYr.tamu-2B
408	TX20A001189	RGON	7	9	9	7	9		40		3	20	5	80		3	10	5	45	5	30	32.5		4	20	35	27.5		4	35		TX20A001189	RGON	Non-Lr34	Lr37/Sr38/Yr17	Lr46		Non-Lr67	Non-Yr5	Non-Yr15		Non-QYr.tamu-2B
409	TX20A001228	RGON	7	6	9	8	8		5		3	30	3	20		3	10	2	5	2	5	6.25		0	0	2	1		2	10		TX20A001228	RGON	Non-Lr34	Non-Lr37/Sr38/Yr17	Non-Lr46		Non-Lr67	Non-Yr5	Non-Yr15		Non-QYr.tamu-2B
410	TX20A001299	RGON	9	9	9	8	8		5		2	20	3	20		3	10	2	20	3	20	17.5		0	0	2	1		2	12		TX20A001299	RGON	Lr34	Non-Lr37/Sr38/Yr17	Non-Lr46		Non-Lr67	Non-Yr5	Non-Yr15		Non-QYr.tamu-2B
411	TX20A001323	RGON	9	9	9	9	9		25		8	70	5	30		3	10	3	35	5	40	30		0	0	3	1.5		4	27		TX20A001323	RGON	Non-Lr34	Het-Lr37/Sr38/Yr17	Lr46		Non-Lr67	Non-Yr5	Non-Yr15		Non-QYr.tamu-2B
412	TX20M4078	RGON	9	9	8	7	8		5		3	30	8	60		3	10	4	30	8	40	27.5		4	20	30	25		5	28		TX20M4078	RGON	Non-Lr34	Lr37/Sr38/Yr17	Lr46		Non-Lr67	Non-Yr5	Non-Yr15		Non-QYr.tamu-2B
413	TX20M4123	RGON	7	6	8	8	7		5		5	40	3	30		4	10	2	10	2	10	10		1	0	5	2.5		3	14		TX20M4123	RGON	Non-Lr34	Non-Lr37/Sr38/Yr17	Lr46		Non-Lr67	Non-Yr5	Het-Yr15		Non-QYr.tamu-2B
414	TX20M4131	RGON	9	9	8	8	8		5		3	30	3	30		3	15	3	20	3	15	17.5		1	0	2	1		3	15		TX20M4131	RGON	Non-Lr34	Non-Lr37/Sr38/Yr17	Het-Lr46		Non-Lr67	Non-Yr5			Non-QYr.tamu-2B
415	TX20M4134	RGON	9	9	9	9	9		5		8	80	5	50		3	5	2	15	3	15	12.5		1	0	2	1		4	22		TX20M4134	RGON	Non-Lr34	Non-Lr37/Sr38/Yr17	Lr46		Non-Lr67	Non-Yr5	Non-Yr15		Non-QYr.tamu-2B
416	TX20M4139	RGON	8	8	9	8	5		5		2	20	4	60		7	30	4	60	5	30	45		3	15	15	15		4	29		TX20M4139	RGON	Lr34	Lr37/Sr38/Yr17	Non-Lr46		Non-Lr67	Non-Yr5	Non-Yr15		Non-QYr.tamu-2B
417	TX20M4157	RGON	9	9	9	9	8				5	50	5	50		3	10	2	5	2	10	7.5		1	10	40	25		3	23		TX20M4157	RGON	Non-Lr34	Non-Lr37/Sr38/Yr17	Lr46		Non-Lr67	Non-Yr5	Het-Yr15		Non-QYr.tamu-2B
418	TX20M4164	RGON	9	8	9	8	3		5		2	20	5	50		8	10	4	20	2	10	15		0	0	2	1		4	15		TX20M4164	RGON	Lr34	Lr37/Sr38/Yr17	Non-Lr46		Non-Lr67	Non-Yr5	Non-Yr15		Non-QYr.tamu-2B
419	TX20M4166	RGON	7	8	9	5	4		5		2	20	5	80		3	15	4	20	8	20	18.75		0	0	2	1		4	20		TX20M4166	RGON	Lr34	Lr37/Sr38/Yr17	Non-Lr46		Non-Lr67	Non-Yr5	Het-Yr15		Non-QYr.tamu-2B
420	TX20M4292	RGON	8	8	9	7	7		20		7	60	8	80		8	30	8	60	8	40	47.5		1	5	7	6		7	38		TX20M4292	RGON	Non-Lr34	Lr37/Sr38/Yr17	Het-Lr46		Non-Lr67	Non-Yr5	Non-Yr15		Non-QYr.tamu-2B
421	TX20M4294	RGON	9	9	9	7	8		5		8	70	9	90		7	20	5	15	8	30	20		1	5	10	7.5		6	31		TX20M4294	RGON	Non-Lr34	Lr37/Sr38/Yr17	Het-Lr46		Non-Lr67	Non-Yr5	Non-Yr15		Non-QYr.tamu-2B
422	TX20M4383	RGON	9	9	9	8	8		5		3	20	3	20		3	10	2	25	3	20	20		1	5	25	15		3	16		TX20M4383	RGON	Non-Lr34	Non-Lr37/Sr38/Yr17	Non-Lr46		Non-Lr67	Non-Yr5	Non-Yr15		Non-QYr.tamu-2B
423	TX20M4404	RGON	9	9	9	8	8		5		9	80	5	60		3	20	3	25	3	20	22.5		3	10	30	20		4	31		TX20M4404	RGON	Lr34	Non-Lr37/Sr38/Yr17	Non-Lr46		Non-Lr67	Non-Yr5			Non-QYr.tamu-2B
424	TX20M4405	RGON	9	9	9	8	8		5		8	60	5	60		5	30	6	50	5	40	42.5		4	30	15	22.5		6	36		TX20M4405	RGON	Non-Lr34	Non-Lr37/Sr38/Yr17	Non-Lr46		Non-Lr67	Non-Yr5	Non-Yr15		Non-QYr.tamu-2B
425	TX20M4440	RGON	9	9	9	9	8		5		8	70	5	60		3	15	2	20	2	15	17.5		1	5	30	17.5		4	28		TX20M4440	RGON	Non-Lr34	Non-Lr37/Sr38/Yr17	Het-Lr46		Non-Lr67	Non-Yr5	Non-Yr15		Non-QYr.tamu-2B
426	TX20M4480	RGON	9	9	9	8	8		5		2	20	5	70		3	15	3	60	3	40	43.75		0	0	5	2.5		3	27		TX20M4480	RGON	Non-Lr34	Lr37/Sr38/Yr17	Lr46		Non-Lr67	Non-Yr5			Non-QYr.tamu-2B
427	TX20M4584	RGON	8	9	9	7	9		5		3	30	5	60		3	10	3	15	3	20	15		1	0	5	2.5		3	18		TX20M4584	RGON	Het-Lr34	Non-Lr37/Sr38/Yr17	Non-Lr46		Non-Lr67	Non-Yr5	Non-Yr15		Non-QYr.tamu-2B
428	TX20M4593	RGON	9	9	9	8	8		5		3	20	5	60		3	10	2	20	3	20	17.5		1	0	15	7.5		3	19		TX20M4593	RGON	Lr34	Lr37/Sr38/Yr17	Non-Lr46		Non-Lr67	Non-Yr5	Non-Yr15		Non-QYr.tamu-2B
429	TXAMPSY-473-18AZ816	SRPN	8	8	9	9	9		45		3	30	7	75		7	30	6	55	7	55	48.75		3	25	32.5	28.75		6	44		TXAMPSY-473-18AZ816	SRPN	Non-Lr34	Non-Lr37/Sr38/Yr17	Lr46	Non-Lr57/Yr40	Non-Lr67		Non-Yr15	Non-Yr36(Non-WKS)	QYr.tamu-2B
430	VA20HRW-10	RGON	9	9	9	8	8		40		2	20	8	80		8	20	4	20	8	30	22.5				70			6	38		VA20HRW-10	RGON	Non-Lr34	Lr37/Sr38/Yr17	Non-Lr46		Non-Lr67	Non-Yr5	Non-Yr15		QYr.tamu-2B
431	VA20HRW-102	RGON	9	8	9	7	8		40		2	15	8	80		8	20	4	15	8	30	20				85			6	38		VA20HRW-102	RGON	Non-Lr34	Lr37/Sr38/Yr17	Lr46		Non-Lr67	Non-Yr5	Non-Yr15		Non-QYr.tamu-2B
432	VA20HRW-16	RGON	9	9	9	8	9		40		3	30	8	80		8	20	6	45	8	70	45							6	44		VA20HRW-16	RGON	Non-Lr34	Het-Lr37/Sr38/Yr17	Non-Lr46		Non-Lr67	Non-Yr5	Non-Yr15		QYr.tamu-2B
433	VA20HRW-23	RGON	9	9	9	8	8		5		2	5	8	80		8	20	4	30	8	40	30		3	20	30	25		6	29		VA20HRW-23	RGON	Non-Lr34	Non-Lr37/Sr38/Yr17	Lr46		Non-Lr67	Non-Yr5	Non-Yr15		QYr.tamu-2B
434	VA20HRW-3	RGON	8	9	9	4	4		30		2	0	3	20		2	5	2	5	2	10	6.25		1	0	3	1.5		2	9		VA20HRW-3	RGON	Non-Lr34	Lr37/Sr38/Yr17	Lr46		Non-Lr67	Non-Yr5	Non-Yr15		Non-QYr.tamu-2B
435	VA20HRW-38	RGON	9	8	9	9	9		30		3	30	8	80		8	20	4	25	8	40	27.5		3	10	55	32.5		6	36		VA20HRW-38	RGON	Non-Lr34	Lr37/Sr38/Yr17	Non-Lr46		Non-Lr67	Non-Yr5	Non-Yr15		Non-QYr.tamu-2B
436	VA20HRW-39	RGON	9	9	9	9	9		15		2	20	8	80		8	20	5	30	8	20	25		3	5	40	22.5		6	29		VA20HRW-39	RGON	Non-Lr34	Lr37/Sr38/Yr17	Non-Lr46		Non-Lr67	Non-Yr5	Non-Yr15		Non-QYr.tamu-2B
437	VA20HRW-4	RGON	8	9	8	5	7		5		2	5	3	20		3	10	3	25	3	30	22.5							2	13		VA20HRW-4	RGON	Non-Lr34	Lr37/Sr38/Yr17	Lr46		Non-Lr67	Non-Yr5	Non-Yr15		Non-QYr.tamu-2B
438	VA20HRW-40	RGON	9	9	9	9	9		40		3	30	9	80		8	30	7	40	8	80	47.5				80			7	52		VA20HRW-40	RGON	Non-Lr34	Lr37/Sr38/Yr17	Het-Lr46		Non-Lr67	Non-Yr5	Non-Yr15		Non-QYr.tamu-2B
439	VA20HRW-43	RGON	6	3	9	6	8		15		5	50	5	80		3	10	2	10	2	10	10		0	0	2	1		3	22		VA20HRW-43	RGON	Non-Lr34	Non-Lr37/Sr38/Yr17	Non-Lr46		Non-Lr67	Non-Yr5	Non-Yr15		Non-QYr.tamu-2B
440	VA20HRW-44	RGON	9	9	9	9	9		30		9	80	8	80		8	20	4	20	8	30	22.5		4	5	15	10		7	35		VA20HRW-44	RGON	Non-Lr34	Non-Lr37/Sr38/Yr17	Lr46		Non-Lr67	Non-Yr5	Non-Yr15		Non-QYr.tamu-2B
441	VA20HRW-45	RGON	9	4	9	8	8		5		8	70	8	70		3	20	3	15	2	10	15		0	0	5	2.5		4	24		VA20HRW-45	RGON	Non-Lr34	Non-Lr37/Sr38/Yr17	Lr46		Non-Lr67	Non-Yr5	Non-Yr15		Non-QYr.tamu-2B
442	VA20HRW-46	RGON	7	7	9	7	8		10		8	70	5	70		4	10	3	15	3	15	13.75		0	0	2	1		4	24		VA20HRW-46	RGON	Non-Lr34	Non-Lr37/Sr38/Yr17	Lr46		Non-Lr67	Non-Yr5	Non-Yr15		Non-QYr.tamu-2B
443	VA20HRW-48	RGON	9	9	9	8	8		10		5	50	8	80		7	10	4	15	8	20	15		4	5	5	5		6	24		VA20HRW-48	RGON	Non-Lr34	Non-Lr37/Sr38/Yr17	Non-Lr46		Non-Lr67	Non-Yr5	Non-Yr15		Non-QYr.tamu-2B
444	VA20HRW-50	RGON	7	6	9	8	8		5		7	70	5	80		6	10	3	10	5	20	12.5		1	5	20	12.5		5	28		VA20HRW-50	RGON	Non-Lr34	Non-Lr37/Sr38/Yr17	Lr46			Non-Yr5	Non-Yr15		Non-QYr.tamu-2B
445	VA20HRW-53	RGON	6	4	8	4	6		5		2	15	5	40		3	5	0	0	2	10	3.75		1	5	2	3.5		2	10		VA20HRW-53	RGON	Non-Lr34	Lr37/Sr38/Yr17	Lr46		Non-Lr67	Non-Yr5	Non-Yr15		Non-QYr.tamu-2B
446	VA20HRW-54	RGON	4	3	9	7	7		5		5	50	5	70		3	15	3	20	3	20	18.75		1	0	2	1		3	23		VA20HRW-54	RGON	Non-Lr34	Non-Lr37/Sr38/Yr17	Non-Lr46		Non-Lr67	Non-Yr5	Non-Yr15		Non-QYr.tamu-2B
447	VA20HRW-57	RGON	6	6	9	8	8		80		9	80	5	80		8	40	6	65	8	80	62.5		2	10	10	10		6	56		VA20HRW-57	RGON	Non-Lr34	Non-Lr37/Sr38/Yr17	Het-Lr46		Non-Lr67	Non-Yr5	Non-Yr15		Non-QYr.tamu-2B
448	VA20HRW-6	RGON	9	9	9	9	9		20		8	60	9	90		8	70	8	90	8	100	87.5		3	30	60	45		7	65		VA20HRW-6	RGON	Non-Lr34	Non-Lr37/Sr38/Yr17	Lr46		Non-Lr67	Non-Yr5	Non-Yr15		QYr.tamu-2B
449	VA20HRW-67	RGON	9	9	9	8	9		50		9	80	9	100		8	60	8	80	8	100	80		7	50	60	55		8	73		VA20HRW-67	RGON	Non-Lr34	Non-Lr37/Sr38/Yr17	Het-Lr46		Non-Lr67	Non-Yr5	Non-Yr15		Non-QYr.tamu-2B
450	VA20HRW-7	RGON	9	9	9	7	8		20		2	20	8	80		8	30	4	20	5	30	25							5	30		VA20HRW-7	RGON	Non-Lr34	Lr37/Sr38/Yr17	Non-Lr46		Non-Lr67	Non-Yr5	Non-Yr15		Het-QYr.tamu-2B
451	VA20HRW-70	RGON	9	9	9	9	8		30		3	30	5	80		8	40	8	75	8	60	62.5		3	10	55	32.5		6	48		VA20HRW-70	RGON	Non-Lr34	Lr37/Sr38/Yr17	Non-Lr46		Non-Lr67	Non-Yr5	Non-Yr15		Non-QYr.tamu-2B
452	VA20HRW-73	RGON	9	9	9	9	9		50		8	60	8	80		8	40	7	55	8	40	47.5				70			7	54		VA20HRW-73	RGON	Non-Lr34	Lr37/Sr38/Yr17	Non-Lr46		Non-Lr67	Non-Yr5	Non-Yr15		Non-QYr.tamu-2B
453	VA20HRW-80	RGON	9	9	9	9	9		65		3	30	5	60		8	20	4	30	8	30	27.5		3	15	20	17.5		5	34		VA20HRW-80	RGON	Non-Lr34	Lr37/Sr38/Yr17	Non-Lr46		Non-Lr67	Non-Yr5	Non-Yr15		Non-QYr.tamu-2B
454	VA20HRW-84	RGON	9	8	9	6	8		35		5	40	5	60		8	20	6	45	8	40	37.5				60			6	41		VA20HRW-84	RGON	Non-Lr34	Non-Lr37/Sr38/Yr17	Lr46		Non-Lr67	Non-Yr5	Non-Yr15		Non-QYr.tamu-2B
455	VA20HRW-88	RGON	9	9	9	6	8		5		2	10	5	60		6	15	4	25	8	30	23.75		4	15	55	35		5	27		VA20HRW-88	RGON	Non-Lr34	Lr37/Sr38/Yr17	Het-Lr46		Non-Lr67	Non-Yr5	Non-Yr15		Non-QYr.tamu-2B
456	VA20HRW-89	RGON	9	9	9	7	8		55		3	30	8	90		8	40	7	70	8	70	62.5		3	20	80	50		6	57		VA20HRW-89	RGON	Non-Lr34	Het-Lr37/Sr38/Yr17	Het-Lr46		Non-Lr67	Non-Yr5	Non-Yr15		Non-QYr.tamu-2B
457	Wesley	NRPN	8	9	9	9	8		15		9	75	9	80		8	40	6	50	5	45	46.25		5	35	65	50		7	51		Wesley	NRPN	Non-Lr34	Non-Lr37/Sr38/Yr17	Non-Lr46	Non-Lr57/Yr40	Non-Lr67		Non-Yr15	Non-Yr36(Non-WKS)	Non-QYr.tamu-2B
458	XD4101	SRPN	8	8	8	8	8		5		3	30	3	30		2	5	1	5	2	5	5		1	0	5	2.5		2	11		XD4101	SRPN	Lr34	Non-Lr37/Sr38/Yr17	Non-Lr46	Non-Lr57/Yr40	Non-Lr67		Non-Yr15	Non-Yr36(Non-WKS)	Non-QYr.tamu-2B
459	XD4401	SRPN	8	8	8	8	9		20		5	60	8	70		8	40	8	65	8	50	55		6	50	15	32.5		7	46		XD4401	SRPN	Non-Lr34	Lr37/Sr38/Yr17	Lr46	Non-Lr57/Yr40	Non-Lr67		Non-Yr15	Non-Yr36(Non-WKS)	Non-QYr.tamu-2B
s = Infection type at seedling stage; a = Infection type at the adult plant stage; IT = Infection Type; DS = Disease Severity (%);CH = Chickasha, OK; MV 1 = first disease rating at Mount Vernon, WA; MV 2 = second disease rating at Mount Vernon, WA; PL 1 = first disease rating at Pullman, WA; PL 2 = second disease rating at Pullman, WA; PL 3 = third disease rating at Pullman; PL rAUDPC = relative …

## Sheet: Table S2
Table S2 Virulence/avirulence phenotypes of five Puccinia striiformis f. sp. tritici races on wheat differential lines at the seedling stage
Race	Virulent to Yr genes	Avirulent to Yr genes
PSTv-4	1, 6, 9, 17, 27, SP, and 76	5, 7, 8, 10, 15, 24, 32, 43, 44, Tr1, and Exp2
PSTv-14	1, 6, 7, 8, 9, 17, 27, 43, 44, Tr1, Exp2, and 76	5, 10, 15, 24, 32, and SP
PSTv-37	6, 7, 8, 9, 17, 27, 43, 44, Tr1, and Exp2	1, 5, 10, 15, 24, 32, SP, and 76
PSTv-40	6, 7, 8, 9, 10, 24, 27, 32, 43, 44, Tr1, and Exp2	1, 5, 15, 17, SP, and 76
PSTv-52	6, 7, 8, 9, 17, 27, 43, 44, and Exp2	1, 5, 10, 15, 24, 32, SP, Tr1, and 76

## Sheet: Table S3
Table S3 Descriptive statistical analyses of 459 hard winter wheat genotypes in response to stripe rust at the seedling stage and the adult plant stage
	Trait
	PSTv-4s	PSTv-14s	PSTv-37s	PSTv-40s	PSTv-52s	CH (DS)	MV 1 (IT)	MV 1 (DS)	MV 2 (IT)	MV 2 (DS)	PL 1 (IT)	PL 1 (DS)	PL 2 (IT)	PL 2 (DS)	PL 3 (IT)	PL 3 (DS)	PL rAUDPC	RS 1 (IT)	RS 1 (DS)	RS 2 (DS)	RS rAUDPC	BLUE (IT)	BLUE (DS)
Number of genotypes	459	459	459	459	459	457	459	459	459	459	459	459	459	459	459	459	459	449	449	455	449	459	459
Mean	8.12	8.244	8.205	7.667	7.645	20.252	4.503	38.867	5.662	54.651	5.473	24.418	4.272	36.111	5.205	36.035	33.2	2.316	16.013	29.171	22.3	4.649	31.983
Std. Error of Mean	0.077	0.077	0.08	0.078	0.089	0.912	0.12	1.119	0.115	1.381	0.103	0.75	0.112	1.198	0.116	1.144	1.03	0.096	0.929	1.359	1.07	0.088	0.856
Std. Deviation	1.648	1.641	1.715	1.672	1.91	19.486	2.578	23.982	2.458	29.578	2.205	16.067	2.398	25.661	2.496	24.519	22.1	2.026	19.694	28.979	22.7	1.878	18.334
Minimum	1	1	1	1	1	5	0	0	2	5	2	0	0	0	2	5	1.25	0	0	1	0.5	1	3
Maximum	9	9	9	9	9	80	9	80	9	100	8	80	8	95	8	100	92.5	8	90	98	94	8	81
s = Infection type at seedling stage; a = Infection type at the adult plant stage; IT = Infection Type; DS = Disease Severity (%);CH = Chickasha, OK; MV 1 = first disease rating at Mount Vernon, WA; MV 2 = second disease rating at Mount Vernon, WA; PL 1 = first disease rating at Pullman, WA; PL 2 = second disease rating at Pullman, WA; PL 3 = third disease rating at Pullman; PL rAUDPC = relative …

## Sheet: Table S4
Table S4 Descriptive statistical analyses of 151 hard winter wheat genotypes from Northern and Southern Regional Performance Nurseries in response to stripe rust at the adult plant stage to three Puccinia striiformis f. sp. tritici races
	Trait
	PSTv14a	PSTv37a	PSTv40a
Number of genotypes	151	151	151
Mean	3.066	3.828	2.106
Std. Error of Mean	0.155	0.161	0.122
Std. Deviation	1.903	1.976	1.502
Minimum	0	0	0
Maximum	8	8	6
a = Infection type at the adult plant stage

## Sheet: Table S5
Table S5 List of genotypes having adult plant resistance (APR) to stripe rust along with Yr genes based on functional DNA markers
																						Number of resistant alleles based on GWAS
No.	Genotype	Origin	PSTv-4s	PSTv-14s	PSTv-37s	PSTv-40s	PSTv-52s	PL1 (IT)	PL1 (DS)	PL2 (IT)	PL2 (DS)	PL3 (IT)	PL3 (DS)	MV 1 (IT)	MV 1 (DS)	MV 2 (IT)	MV 2 (DS)	RS 1 (IT)	RS 1 (DS)	RS 2 (DS)	CH (DS)	ASR (5-18)	APR (48-71)	ALL (57-85)	Lr34/Yr18	Lr37/Sr38/Yr17	Lr46/Yr29	Lr57/Yr40	Lr67/Yr46	Yr5	Yr15	Yr36	QYr.tamu-2B
18	20CP010061	SRPN	8	8	8	8	8	2	10	0	0	2	5	2	5	2	10	1	0	2	10	8	63	71	Non-Lr34	Non-Lr37/Sr38/Yr17	Non-Lr46	Non-Lr57/Yr40	Non-Lr67	Yr5	Non-Yr15	Non-Yr36(Non-WKS)	Non-QYr.tamu-2B
40	21NORD-164	RGON	9	9	8	9	8	2	10	2	5	2	10	3	30	3	20	1	0	25	5	10	60	70	Non-Lr34	Non-Lr37/Sr38/Yr17	Lr46		Non-Lr67	Non-Yr5	Non-Yr15		QYr.tamu-2B
55	CO13007-F6R	SRPN	8	8	8	8	9	6	30	5	30	5	40	2	15	2	30	2	5	7	5	8	64	72	Non-Lr34	Lr37/Sr38/Yr17	Lr46	Non-Lr57/Yr40	Non-Lr67		Non-Yr15	Non-Yr36(Non-WKS)	Non-QYr.tamu-2B
86	CO19S088W	RGON	9	9	9	9	8	4	20	3	25	5	30	3	30	5	40	2	10	15	5	9	62	73	Non-Lr34	Lr37/Sr38/Yr17	Non-Lr46		Non-Lr67	Non-Yr5	Non-Yr15		Non-QYr.tamu-2B
93	Kharkof	NRPN	9	9	9	9	8	3	10	2	10	2	10	3	25	2	20	1	0	8	20	9	61	70	Non-Lr34	Non-Lr37/Sr38/Yr17	Non-Lr46	Non-Lr57/Yr40	Non-Lr67		Non-Yr15	Non-Yr36(Non-WKS)	Het-QYr.tamu-2B
103	KS14HD286	SRPN	8	8	8	8	9	6	30	3	40	3	40	3	30	3	40	2	20	7	5	7	61	68	Non-Lr34	Lr37/Sr38/Yr17	Lr46	Non-Lr57/Yr40	Non-Lr67	Non-Yr5	Non-Yr15	Non-Yr36(Non-WKS)	QYr.tamu-2B
115	KS160998S-2	RGON	9	9	9	8	9	2	0	1	5	2	10	2	30	2	20	1	0	7	5	10	62	72		Non-Lr37/Sr38/Yr17	Non-Lr46		Non-Lr67	Non-Yr5	Non-Yr15		Non-QYr.tamu-2B
116	KS16DH0002-12	SRPN	9	9	9	8	8	3	10	1	5	2	10	2	15	2	10	0	0	2	5	8	64	73	Non-Lr34	Lr37/Sr38/Yr17	Het-Lr46		Non-Lr67	Non-Yr5	Non-Yr15		Non-QYr.tamu-2B
127	KS21H106	RGON	9	9	9	8	7	3	10	2	5	2	5	2	10	2	10	3	5	5	5	12	67	79	Non-Lr34	Lr37/Sr38/Yr17	Lr46		Non-Lr67	Non-Yr5	Non-Yr15		Non-QYr.tamu-2B
134	KS21H31	RGON	8	9	9	8	7	3	10	2	5	2	5	2	15	3	20	1	0	10	5	11	63	74	Non-Lr34	Lr37/Sr38/Yr17	Lr46		Non-Lr67	Non-Yr5	Non-Yr15		Non-QYr.tamu-2B
138	KS21H6	RGON	9	9	9	9	9	6	20	3	10	5	30	2	20	2	20	0	0	2	5	7	61	68	Het-Lr34	Non-Lr37/Sr38/Yr17	Lr46		Non-Lr67	Non-Yr5	Non-Yr15		Non-QYr.tamu-2B
143	KS21HD125	RGON	9	9	9	8	9	3	10	1	5	2	5	2	20	2	10	2	5	2	10	11	68	79	Non-Lr34	Lr37/Sr38/Yr17	Lr46		Non-Lr67	Non-Yr5	Non-Yr15		Non-QYr.tamu-2B
148	KS21HD156	RGON	9	9	9	9	9	3	10	2	15	3	15	3	30	3	30	2	5	3	5	9	66	75	Non-Lr34	Lr37/Sr38/Yr17	Lr46		Non-Lr67	Non-Yr5	Non-Yr15		Non-QYr.tamu-2B
150	KS21HD159	RGON	9	9	9	8	8	3	5	0	0	2	5	3	30	2	10	1	5	5	20	8	65	73	Non-Lr34	Lr37/Sr38/Yr17	Lr46		Non-Lr67	Non-Yr5	Non-Yr15		Non-QYr.tamu-2B
155	KS21HW27	RGON	8	8	9	7	9	3	5	2	5	2	5	2	10	3	20	1	0	5	5	11	65	77	Non-Lr34	Lr37/Sr38/Yr17	Lr46		Non-Lr67	Non-Yr5	Non-Yr15		Het-QYr.tamu-2B
158	KS21N16MD9261-F02-3	RGON	9	9	9	9	8	5	20	4	15	2	5	3	20	3	30	0	0	5	10	9	66	76	Non-Lr34	Lr37/Sr38/Yr17	Lr46		Non-Lr67	Non-Yr5	Non-Yr15		Non-QYr.tamu-2B
177	KS21U8337-A-1	RGON	8	9	9	8	8	6	20	3	15	2	10	2	20	3	20	4	15	10	30	10	62	72	Non-Lr34	Lr37/Sr38/Yr17	Non-Lr46		Non-Lr67	Non-Yr5	Non-Yr15		QYr.tamu-2B
184	KS21U8715-I-F01	RGON	9	9	9	8	8	3	5	4	15	5	20	2	20	3	10	3	20	5	5	8	66	75	Non-Lr34	Lr37/Sr38/Yr17	Het-Lr46		Non-Lr67	Non-Yr5	Non-Yr15		Non-QYr.tamu-2B
185	KS21U8715-J-E07	RGON	8	8	8	7	7	3	10	3	5	2	10	2	20	3	20	1	5	7	5	9	71	80	Non-Lr34	Lr37/Sr38/Yr17	Lr46		Non-Lr67	Non-Yr5	Non-Yr15		Non-QYr.tamu-2B
208	MT1855	NRPN	8	8	8	8	8	3	10	0	0	2	5	5	40	3	20	0	0	2	5	12	62	74	Non-Lr34	Non-Lr37/Sr38/Yr17	Non-Lr46	Non-Lr57/Yr40	Non-Lr67	Non-Yr5	Non-Yr15	Non-Yr36(Non-WKS)	Het-QYr.tamu-2B
211	MTS18116	NRPN	8	8	8	8	8	2	5	0	0	2	5	3	30	2	20	0	0	1	5	8	61	71	Non-Lr34	Non-Lr37/Sr38/Yr17	Non-Lr46	Non-Lr57/Yr40	Non-Lr67	Non-Yr5	Non-Yr15	Non-Yr36(Non-WKS)	Non-QYr.tamu-2B
213	MTS1903	NRPN	8	9	9	7	7	2	0	1	5	2	5	2	20	2	5	1	0	20	5	9	64	73	Non-Lr34	Non-Lr37/Sr38/Yr17	Het-Lr46		Non-Lr67	Non-Yr5	Non-Yr15		Non-QYr.tamu-2B
224	NE20434	RGON	9	9	8	8	9	3	10	2	5	3	15	5	40	2	10	1	5	10	30	9	66	75	Non-Lr34	Het-Lr37/Sr38/Yr17	Non-Lr46		Non-Lr67	Non-Yr5	Non-Yr15		Non-QYr.tamu-2B
240	NHH20659	RGON	9	9	8	8	8	3	5	1	5	2	10	3	30	3	20	2	5	5	5	9	62	72	Non-Lr34	Non-Lr37/Sr38/Yr17	Lr46		Non-Lr67	Non-Yr5	Non-Yr15		Non-QYr.tamu-2B
244	OK12716W-Composite-I	SRPN	8	8	8	8	7	3	10	4	30	3	30	2	20	3	30	3	5	15	20	9	65	75	Non-Lr34	Lr37/Sr38/Yr17	Lr46	Non-Lr57/Yr40	Non-Lr67	Non-Yr5	Non-Yr15	Non-Yr36(Non-WKS)	Non-QYr.tamu-2B
245	OK15DMASBx7-ARS-6-8	SRPN	8	8	8	8	9	4	10	3	15	3	20	2	20	3	30	0	0	10	5	10	64	74	Lr34	Lr37/Sr38/Yr17	Non-Lr46	Non-Lr57/Yr40	Non-Lr67		Non-Yr15	Non-Yr36(Non-WKS)	Non-QYr.tamu-2B
246	OK15MASBx7-ARS-8-20	SRPN	8	8	8	8	9	3	5	1	5	2	15	2	20	3	30	1	0	30	5	9	68	77	Non-Lr34	Non-Lr37/Sr38/Yr17	Non-Lr46	Non-Lr57/Yr40	Non-Lr67	Non-Yr5	Non-Yr15	Non-Yr36(Non-WKS)	Non-QYr.tamu-2B
247	OK15MASBx7-ARS-8-29	SRPN	8	8	8	8	9	3	5	3	10	2	15	2	20	3	30	1	0	25	5	9	70	80	Non-Lr34	Non-Lr37/Sr38/Yr17	Non-Lr46	Non-Lr57/Yr40	Non-Lr67		Non-Yr15	Non-Yr36(Non-WKS)	Non-QYr.tamu-2B
249	OK16D101237	SRPN	9	9	9	9	9	3	5	1	5	2	5	3	30	3	20	1	0	25	5	8	65	73	Lr34	Non-Lr37/Sr38/Yr17	Het-Lr46		Non-Lr67	Non-Yr5	Non-Yr15		Non-QYr.tamu-2B
251	OK18510	SRPN	9	9	9	8	8	4	10	2	5	2	10	2	20	3	20	1	10	38	5	9	64	75	Het-Lr34	Het-Lr37/Sr38/Yr17	Het-Lr46	Non-Lr57/Yr40	Non-Lr67	Non-Yr5	Non-Yr15	Non-Yr36(Non-WKS)	Non-QYr.tamu-2B
270	OK20044	RGON	8	8	9	8	7	3	10	3	5	5	15	3	20	3	20	0	0	5	20	9	59	69	Non-Lr34	Lr37/Sr38/Yr17	Non-Lr46	Non-Lr57/Yr40	Non-Lr67		Non-Yr15	Non-Yr36(Non-WKS)	Non-QYr.tamu-2B
271	OK20046	RGON	9	9	9	8	8	3	15	6	20	3	20	3	20	3	20	3	20	10	30	8	70	80	Het-Lr34 or Duster-Lr34	Lr37/Sr38/Yr17	Het-Lr46	Non-Lr57/Yr40	Non-Lr67		Non-Yr15		Non-QYr.tamu-2B
272	OK20047	RGON	7	9	9	9	8	3	15	2	15	3	15	3	20	3	20	1	5	5	20	9	70	80	Het-Lr34 or Duster-Lr34	Lr37/Sr38/Yr17	Het-Lr46	Non-Lr57/Yr40	Non-Lr67	Non-Yr5	Non-Yr15	Non-Yr36(WKS1)	Het-QYr.tamu-2B
273	OK20048	RGON	8	9	9	9	9	5	30	3	30	5	30	5	40	3	20	2	5	10	10	9	67	77	Het-Lr34 or Duster-Lr34	Het-Lr37/Sr38/Yr17	Lr46	Non-Lr57/Yr40	Non-Lr67		Non-Yr15	Non-Yr36(Non-WKS)	QYr.tamu-2B
274	OK20050	RGON	9	9	9	9	9	5	20	2	15	3	30	3	30	3	20	2	5	5	10	11	69	81	Het-Lr34 or Duster-Lr34	Non-Lr37/Sr38/Yr17	Lr46	Non-Lr57/Yr40	Non-Lr67		Non-Yr15	Non-Yr36(Non-WKS)	Non-QYr.tamu-2B
279	OK21DTR1704-61	RGON	9	9	9	8	8	3	10	1	5	2	10	2	15	5	30	1	0	2	5	9	65	74	Non-Lr34	Lr37/Sr38/Yr17	Non-Lr46		Non-Lr67	Non-Yr5	Non-Yr15		Non-QYr.tamu-2B
282	OK21DTR1708-11	RGON	9	9	9	9	8	3	10	3	10	3	20	2	15	2	10	1	0	10	5	9	62	71	Lr34	Non-Lr37/Sr38/Yr17	Non-Lr46		Non-Lr67	Non-Yr5	Non-Yr15		Non-QYr.tamu-2B
284	OK21DTR1709-106	RGON	9	9	9	7	9	3	15	3	20	2	20	2	20	3	30	1	0	5	5	10	65	75	Non-Lr34	Lr37/Sr38/Yr17	Non-Lr46		Non-Lr67	Non-Yr5	Non-Yr15		Non-QYr.tamu-2B
285	OK21DTR1709-51	RGON	8	9	9	7	8	3	10	3	15	3	20	2	15	3	20	1	0	5	5	10	67	77	Non-Lr34	Non-Lr37/Sr38/Yr17	Non-Lr46		Non-Lr67	Non-Yr5	Non-Yr15		Non-QYr.tamu-2B
287	OK21DTR1711-102	RGON	8	9	9	8	8	2	5	0	0	2	5	3	30	3	20	1	0	3	5	9	65	74	Non-Lr34	Non-Lr37/Sr38/Yr17	Lr46		Non-Lr67	Non-Yr5	Non-Yr15		Non-QYr.tamu-2B
299	OK21DTR1715-58	RGON	9	8	9	7	8	3	10	2	10	2	10	2	10	5	40	1	20	30	5	10	65	75	Non-Lr34	Non-Lr37/Sr38/Yr17	Non-Lr46		Non-Lr67	Non-Yr5	Non-Yr15		Non-QYr.tamu-2B
308	OKP17D101A666	SRPN	9	9	9	9	9	3	8	2	5	3	15	2	20	3	10	1	5	7	5	9	67	77	Non-Lr34	Lr37/Sr38/Yr17	Non-Lr46	Non-Lr57/Yr40	Non-Lr67	Non-Yr5	Non-Yr15	Non-Yr36(Non-WKS)	Non-QYr.tamu-2B
310	ON13P016	SRPN	8	8	8	8	9	3	5	1	5	3	20	2	30	2	20	1	0	5	5	10	65	76	Non-Lr34	Non-Lr37/Sr38/Yr17	Lr46	Non-Lr57/Yr40	Non-Lr67	Non-Yr5	Non-Yr15	Non-Yr36(Non-WKS)	Non-QYr.tamu-2B
361	TX14M7088-18AZ530	SRPN	9	9	9	9	8	3	10	2	15	3	30	2	20	3	20	0	0	2	5	9	62	71	Lr34	Lr37/Sr38/Yr17	Non-Lr46		Non-Lr67	Non-Yr5	Non-Yr15		Non-QYr.tamu-2B
366	TX17A001247	SRPN	8	8	8	8	9	2	5	0	0	2	5	3	30	2	30	0	0	3	5	6	59	66	Non-Lr34	Lr37/Sr38/Yr17	Non-Lr46	Non-Lr57/Yr40	Non-Lr67		Non-Yr15	Non-Yr36(Non-WKS)	Non-QYr.tamu-2B
369	TX18A001119	SRPN	8	9	9	8	9	2	5	0	0	2	5	3	30	5	30	1	0	7	5	10	62	72	Non-Lr34	Non-Lr37/Sr38/Yr17	Lr46		Non-Lr67	Non-Yr5	Het-Yr15		Non-QYr.tamu-2B
375	TX18DH129	RGON	9	9	9	9	8	2	5	2	5	2	10	3	20	3	10	0	10	2	5	8	67	75	Non-Lr34	Het-Lr37/Sr38/Yr17	Het-Lr46		Non-Lr67	Non-Yr5	Non-Yr15		Non-QYr.tamu-2B
383	TX18DH370	RGON	9	8	9	8	7	3	15	2	20	3	20	2	20	3	30	0	0	5	10	9	63	72	Non-Lr34	Lr37/Sr38/Yr17	Non-Lr46		Non-Lr67	Non-Yr5	Non-Yr15		Non-QYr.tamu-2B
385	TX18DH399	RGON	9	9	9	8	8	6	30	3	40	3	30	3	20	3	10	1	0	5	5	8	68	76	Non-Lr34	Het-Lr37/Sr38/Yr17	Non-Lr46		Non-Lr67	Non-Yr5			Non-QYr.tamu-2B
393	TX18DH85	RGON	9	9	9	8	8	3	10	2	5	2	10	3	40	3	20	2	5	2	20	8	59	67	Non-Lr34	Non-Lr37/Sr38/Yr17	Non-Lr46		Non-Lr67	Non-Yr5	Non-Yr15		Non-QYr.tamu-2B
394	TX18DH90	RGON	8	9	7	8	8	2	5	0	0	2	5	2	20	3	20	1	0	2	5	10	62	72	Non-Lr34	Non-Lr37/Sr38/Yr17	Non-Lr46		Non-Lr67	Non-Yr5			Non-QYr.tamu-2B
395	TX18M2602	SRPN	9	9	9	9	8	3	10	3	30	3	30	5	40	5	30	2	5	25	5	7	65	73	Non-Lr34	Het-Lr37/Sr38/Yr17	Non-Lr46		Non-Lr67	Non-Yr5	Non-Yr15		Non-QYr.tamu-2B
405	TX20A001041	RGON	9	9	9	9	9	3	10	3	15	2	10	3	30	3	30	1	0	15	30	9	65	74	Non-Lr34	Non-Lr37/Sr38/Yr17	Lr46		Non-Lr67	Non-Yr5	Het-Yr15		Non-QYr.tamu-2B
406	TX20A001100	RGON	9	9	9	8	8	3	20	5	35	5	30	5	40	3	20	1	0	5	5	9	62	71	Non-Lr34	Non-Lr37/Sr38/Yr17	Lr46		Non-Lr67	Non-Yr5	Het-Yr15		Non-QYr.tamu-2B
407	TX20A001132	RGON	9	9	9	9	9	5	20	3	30	5	40	5	40	5	30	0	0	5	5	8	62	70	Lr34	Non-Lr37/Sr38/Yr17	Non-Lr46		Non-Lr67	Non-Yr5	Het-Yr15		Non-QYr.tamu-2B
410	TX20A001299	RGON	9	9	9	8	8	3	10	2	20	3	20	2	20	3	20	0	0	2	5	9	69	79	Lr34	Non-Lr37/Sr38/Yr17	Non-Lr46		Non-Lr67	Non-Yr5	Non-Yr15		Non-QYr.tamu-2B
414	TX20M4131	RGON	9	9	8	8	8	3	15	3	20	3	15	3	30	3	30	1	0	2	5	9	64	74	Non-Lr34	Non-Lr37/Sr38/Yr17	Het-Lr46		Non-Lr67	Non-Yr5			Non-QYr.tamu-2B
422	TX20M4383	RGON	9	9	9	8	8	3	10	2	25	3	20	3	20	3	20	1	5	25	5	9	67	76	Non-Lr34	Non-Lr37/Sr38/Yr17	Non-Lr46		Non-Lr67	Non-Yr5	Non-Yr15		Non-QYr.tamu-2B
458	XD4101	SRPN	8	8	8	8	8	2	5	1	5	2	5	3	30	3	30	1	0	5	5	8	63	71	Lr34	Non-Lr37/Sr38/Yr17	Non-Lr46	Non-Lr57/Yr40	Non-Lr67		Non-Yr15	Non-Yr36(Non-WKS)	Non-QYr.tamu-2B

## Sheet: Table S7 
Table S7 Summary of significant SNPs associated with stripe rust response at the seedling and the adult plant stage using BLINK, FarmCPU and MLM models
Trait	Model	SNP	Chromosome	Position (bp)	Alleles	P-value	MAF	FDR	Effect
PSTv-4s	BLINK_PC0	S1B_34102555	1B	34102555	A/G	1.51679e-08	0.0577342	7.47625e-05	-0.777195
PSTv-4s	BLINK_PC0	S1B_141655194	1B	141655194	T/G	5.48621e-06	0.0544662	0.0135208	-0.625705
PSTv-4s	BLINK_PC0	S2A_592670282	2A	592670282	T/C	2.93311e-05	0.0533769	0.0465946	-0.489474
PSTv-4s	BLINK_PC0	S2B_598744752	2B	598744752	T/C	4.49042e-10	0.0522876	4.42665e-06	-1.05851
PSTv-4s	BLINK_PC0	S4A_61065066	4A	61065066	G/T	4.06401e-05	0.0522876	0.0500787	0.516791
PSTv-4s	BLINK_PC0	S5A_392096163	5A	392096163	G/A	1.40456e-05	0.0729847	0.0276923	-0.443975
PSTv-4s	BLINK_PC0	S6A_498220952	6A	498220952	T/A	3.3086e-05	0.0522876	0.0465946	-0.51747
PSTv-4s	BLINK_PC0	S6B_223467058	6B	223467058	G/T	2.56495e-07	0.141612	0.000842842	-0.401922
PSTv-4s	FarmCPU_PC3	S1B_34102555	1B	34102555	A/G	1.18195e-05	0.0577342	0.0166452	-0.564007
PSTv-4s	FarmCPU_PC3	S2A_367272974	2A	367272974	A/G	2.49675e-05	0.159041	0.0307662	0.748136
PSTv-4s	FarmCPU_PC3	S2B_598744752	2B	598744752	T/C	1.19222e-07	0.0522876	0.00117529	-0.91246
PSTv-4s	FarmCPU_PC3	S4A_311417587	4A	311417587	T/A	3.91538e-06	0.0555556	0.00771956	-0.478983
PSTv-4s	FarmCPU_PC3	S5A_392096163	5A	392096163	G/A	3.70029e-07	0.0729847	0.00182387	-0.473084
PSTv-4s	FarmCPU_PC3	S6A_71197496	6A	71197496	A/G	2.35915e-06	0.0533769	0.00581413	-0.53075
PSTv-4s	FarmCPU_PC3	S6A_498220952	6A	498220952	T/A	1.09514e-05	0.0522876	0.0166452	-0.494442
PSTv-4s	FarmCPU_PC3	S6B_223467058	6B	223467058	G/T	8.3366e-07	0.141612	0.00273941	-0.347944
PSTv-4s	MLM_PC0	S1B_34102555	1B	34102555	A/G	8.09107e-10	0.0577342	2.65873e-06	-1.04138
PSTv-4s	MLM_PC0	S1B_141655194	1B	141655194	T/G	5.86815e-11	0.0544662	2.89241e-07	-1.16806
PSTv-4s	MLM_PC0	S1B_159535149	1B	159535149	T/C	7.71078e-07	0.173203	0.000691026	-0.717752
PSTv-4s	MLM_PC0	S1B_308703553	1B	308703553	G/C	6.49484e-05	0.100218	0.0291028	-0.52118
PSTv-4s	MLM_PC0	S1B_308703563	1B	308703563	G/C	6.49484e-05	0.100218	0.0291028	-0.52118
PSTv-4s	MLM_PC0	S2A_237495076	2A	237495076	T/A	6.00922e-05	0.0631808	0.0291028	-0.627099
PSTv-4s	MLM_PC0	S2B_75993276	2B	75993276	G/C	4.19828e-07	0.0697168	0.000413867	-0.843777
PSTv-4s	MLM_PC0	S2B_447241342	2B	447241342	G/A	9.42966e-09	0.0642702	1.32797e-05	-0.990504
PSTv-4s	MLM_PC0	S2B_456256711	2B	456256711	G/A	9.4277e-09	0.0544662	1.32797e-05	-1.0958
PSTv-4s	MLM_PC0	S2B_458606839	2B	458606839	A/G	4.52149e-05	0.0849673	0.0234594	-0.636224
PSTv-4s	MLM_PC0	S2B_598744752	2B	598744752	T/C	2.31052e-13	0.0522876	2.27771e-09	-1.45221
PSTv-4s	MLM_PC0	S2B_624058258	2B	624058258	G/A	1.79759e-09	0.0533769	4.43015e-06	-1.03168
PSTv-4s	MLM_PC0	S2B_706506028	2B	706506028	T/C	2.75548e-08	0.0882353	3.39544e-05	-0.812252
PSTv-4s	MLM_PC0	S2B_707035605	2B	707035605	C/T	4.17746e-06	0.0762527	0.00343178	-0.735787
PSTv-4s	MLM_PC0	S2B_711433494	2B	711433494	G/T	8.46035e-06	0.12963	0.00556014	-0.560558
PSTv-4s	MLM_PC0	S2B_724829085	2B	724829085	T/A	1.31063e-07	0.0969499	0.000143558	-0.674654
PSTv-4s	MLM_PC0	S3B_723361393	3B	723361393	G/A	4.9483e-09	0.0620915	9.75608e-06	-0.933245
PSTv-4s	MLM_PC0	S4D_42641886	4D	42641886	T/A	8.82215e-05	0.0522876	0.0347875	-0.649207
PSTv-4s	MLM_PC0	S4D_42641904	4D	42641904	A/G	8.82215e-05	0.0522876	0.0347875	-0.649207
PSTv-4s	MLM_PC0	S5B_603029430	5B	603029430	G/A	1.99558e-05	0.0915033	0.0109291	-0.566805
PSTv-4s	MLM_PC0	S5B_603029440	5B	603029440	G/A	1.99558e-05	0.0915033	0.0109291	-0.566805
PSTv-4s	MLM_PC0	S6A_321471675	6A	321471675	G/A	9.84909e-05	0.0544662	0.0373432	-0.60993
PSTv-4s	MLM_PC0	S6A_498220952	6A	498220952	T/A	5.23307e-06	0.0522876	0.00396828	-0.765222
PSTv-4s	MLM_PC0	S7A_331618112	7A	331618112	T/C	1.7163e-05	0.0533769	0.0105746	-0.800766
PSTv-4s	MLM_PC0	S7A_342128089	7A	342128089	A/T	6.66314e-06	0.0511983	0.0046918	-0.888871
PSTv-4s	MLM_PC0	S7A_438395218	7A	438395218	T/C	8.29096e-05	0.0544662	0.0347875	-0.720984
PSTv-14s	BLINK_PC0	S1A_528048727	1A	528048727	G/A	2.05116e-08	0.0697168	5.05507e-05	-0.529186
PSTv-14s	BLINK_PC0	S1B_141655194	1B	141655194	T/G	3.12392e-13	0.0544662	1.53978e-09	-0.872441
PSTv-14s	BLINK_PC0	S1B_308703553	1B	308703553	G/C	2.07038e-09	0.100218	6.80326e-06	-0.513896
PSTv-14s	BLINK_PC0	S2B_598744752	2B	598744752	T/C	1.56722e-13	0.0522876	1.53978e-09	-1.22886
PSTv-14s	BLINK_PC0	S2B_706506028	2B	706506028	T/C	2.21521e-06	0.0882353	0.00311965	-0.585459
PSTv-14s	BLINK_PC0	S2B_710041043	2B	710041043	G/T	3.32786e-07	0.0718954	0.000546767	0.580741
PSTv-14s	BLINK_PC0	S2B_724829085	2B	724829085	T/A	2.49506e-07	0.0969499	0.000491926	-0.432753
PSTv-14s	BLINK_PC0	S4A_311417587	4A	311417587	T/A	5.42023e-05	0.0555556	0.0485751	-0.402413
PSTv-14s	BLINK_PC0	S5B_408312043	5B	408312043	T/A	1.23848e-05	0.0610022	0.0122089	-0.422525
PSTv-14s	BLINK_PC0	S6A_92638652	6A	92638652	G/A	7.35687e-06	0.0925926	0.00805823	-0.346254
PSTv-14s	BLINK_PC0	S7A_278687032	7A	278687032	G/A	2.91525e-06	0.348584	0.00359231	0.220118
PSTv-14s	FarmCPU_PC2	S1A_525057329	1A	525057329	C/T	6.23399e-10	0.077342	6.14547e-06	-0.532395
PSTv-14s	FarmCPU_PC2	S1B_141655194	1B	141655194	T/G	5.4103e-07	0.0544662	0.00177782	-0.64161
PSTv-14s	FarmCPU_PC2	S1B_308703553	1B	308703553	G/C	1.58877e-06	0.100218	0.00391552	-0.399042
PSTv-14s	FarmCPU_PC2	S2B_598744752	2B	598744752	T/C	3.13615e-09	0.0522876	1.54581e-05	-0.957147
PSTv-14s	FarmCPU_PC2	S4A_311417587	4A	311417587	T/A	3.72621e-05	0.0555556	0.0459162	-0.384907
PSTv-14s	FarmCPU_PC2	S4A_363158064	4A	363158064	C/T	3.31212e-06	0.0849673	0.00588957	-0.681395
PSTv-14s	FarmCPU_PC2	S5B_408312043	5B	408312043	T/A	9.74683e-06	0.0610022	0.0137263	-0.407234
PSTv-14s	FarmCPU_PC2	S7A_278687032	7A	278687032	G/A	3.58465e-06	0.348584	0.00588957	0.216994
PSTv-14s	MLM_PC0	S1A_525057329	1A	525057329	C/T	0.000140552	0.077342	0.0477781	-0.498333
PSTv-14s	MLM_PC0	S1B_34102555	1B	34102555	A/G	2.81212e-07	0.0577342	0.000213245	-0.784802
PSTv-14s	MLM_PC0	S1B_141655194	1B	141655194	T/G	2.1107e-11	0.0544662	1.04036e-07	-1.09331
PSTv-14s	MLM_PC0	S1B_159535149	1B	159535149	T/C	2.30408e-07	0.173203	0.000202361	-0.72874
PSTv-14s	MLM_PC0	S1B_308703553	1B	308703553	G/C	2.46331e-07	0.100218	0.000202361	-0.614588
PSTv-14s	MLM_PC0	S1B_308703563	1B	308703563	G/C	2.46331e-07	0.100218	0.000202361	-0.614588
PSTv-14s	MLM_PC0	S1B_360803918	1B	360803918	G/C	4.37761e-05	0.0947712	0.0184876	-0.534839
PSTv-14s	MLM_PC0	S1B_360910575	1B	360910575	C/T	0.000102462	0.0915033	0.0398615	-0.536252
PSTv-14s	MLM_PC0	S2B_75993276	2B	75993276	G/C	1.11167e-07	0.0697168	0.000132004	-0.823107
PSTv-14s	MLM_PC0	S2B_447241342	2B	447241342	G/A	2.06324e-09	0.0642702	6.7798e-06	-0.938547
PSTv-14s	MLM_PC0	S2B_456256711	2B	456256711	G/A	1.20515e-07	0.0544662	0.000132004	-0.902766
PSTv-14s	MLM_PC0	S2B_458606839	2B	458606839	A/G	2.49251e-06	0.0849673	0.00175508	-0.683244
PSTv-14s	MLM_PC0	S2B_598744752	2B	598744752	T/C	2.38014e-16	0.0522876	2.34634e-12	-1.51458
PSTv-14s	MLM_PC0	S2B_604001776	2B	604001776	G/A	0.000109176	0.148148	0.0398615	-0.427226
PSTv-14s	MLM_PC0	S2B_604001806	2B	604001806	T/C	0.000105388	0.133987	0.0398615	-0.437849
PSTv-14s	MLM_PC0	S2B_624058258	2B	624058258	G/A	4.82677e-08	0.0533769	9.51645e-05	-0.833447
PSTv-14s	MLM_PC0	S2B_706506028	2B	706506028	T/C	3.33703e-09	0.0882353	8.22412e-06	-0.807361
PSTv-14s	MLM_PC0	S2B_707035605	2B	707035605	C/T	4.80311e-06	0.0762527	0.00295931	-0.673306
PSTv-14s	MLM_PC0	S2B_711433494	2B	711433494	G/T	1.46996e-05	0.12963	0.00762679	-0.505904
PSTv-14s	MLM_PC0	S2B_724829085	2B	724829085	T/A	7.03577e-08	0.0969499	0.000115598	-0.621142
PSTv-14s	MLM_PC0	S3B_723361393	3B	723361393	G/A	8.68779e-08	0.0620915	0.000122349	-0.766654
PSTv-14s	MLM_PC0	S4D_42641886	4D	42641886	T/A	1.0673e-05	0.0522876	0.00584523	-0.647174
PSTv-14s	MLM_PC0	S4D_42641904	4D	42641904	A/G	1.0673e-05	0.0522876	0.00584523	-0.647174
PSTv-14s	MLM_PC0	S6A_498220952	6A	498220952	T/A	0.000126846	0.0522876	0.0446587	-0.572112
PSTv-14s	MLM_PC0	S6B_599595925	6B	599595925	G/C	2.78533e-05	0.0588235	0.0137289	-0.586794
PSTv-14s	MLM_PC0	S7A_115458881	7A	115458881	C/G	4.76873e-06	0.0958606	0.00295931	-0.618848
PSTv-14s	MLM_PC0	S7A_331618112	7A	331618112	T/C	3.55656e-05	0.0533769	0.0159366	-0.706234
PSTv-14s	MLM_PC0	S7A_342128089	7A	342128089	A/T	4.50093e-05	0.0511983	0.0184876	-0.737292
PSTv-14s	MLM_PC0	S7A_438395218	7A	438395218	T/C	3.27822e-05	0.0544662	0.0153889	-0.695863
PSTv-37s	BLINK_PC0	S1B_141655194	1B	141655194	T/G	3.76331e-15	0.0544662	3.70987e-11	-0.993071
PSTv-37s	BLINK_PC0	S1B_613082642	1B	613082642	A/G	1.89717e-06	0.0708061	0.00374047	0.478361
PSTv-37s	BLINK_PC0	S2B_458606839	2B	458606839	A/G	1.59949e-10	0.0849673	7.88389e-07	-0.654287
PSTv-37s	BLINK_PC0	S2B_598744752	2B	598744752	T/C	2.37828e-07	0.0522876	0.000586126	-0.882951
PSTv-37s	BLINK_PC0	S2B_706506028	2B	706506028	T/C	1.52749e-05	0.0882353	0.0188225	-0.455714
PSTv-37s	BLINK_PC0	S2B_724829085	2B	724829085	T/A	2.3363e-07	0.0969499	0.000586126	-0.469838
PSTv-37s	BLINK_PC0	S4A_61065066	4A	61065066	G/T	2.99119e-06	0.0522876	0.00491452	0.579336
PSTv-37s	BLINK_PC0	S4A_337252413	4A	337252413	T/G	4.11275e-06	0.0751634	0.00579193	-0.455828
PSTv-37s	FarmCPU_PC0	S1A_68019269	1A	68019269	T/G	1.24567e-05	0.0751634	0.0136442	-0.411095
PSTv-37s	FarmCPU_PC0	S1B_141655194	1B	141655194	T/G	4.71214e-08	0.0544662	0.000232261	-0.719402
PSTv-37s	FarmCPU_PC0	S1B_360803918	1B	360803918	G/C	1.26558e-06	0.0947712	0.00415868	-0.510335
PSTv-37s	FarmCPU_PC0	S2B_458606839	2B	458606839	A/G	3.03047e-08	0.0849673	0.000232261	-0.529456
PSTv-37s	FarmCPU_PC0	S2B_598744752	2B	598744752	T/C	1.02399e-05	0.0522876	0.0126181	-0.850817
PSTv-37s	FarmCPU_PC0	S2B_724829085	2B	724829085	T/A	6.55185e-05	0.0969499	0.0461344	-0.310195
PSTv-37s	FarmCPU_PC0	S2D_70633976	2D	70633976	C/T	2.58986e-05	0.0533769	0.0212757	-0.498334
PSTv-37s	FarmCPU_PC0	S3A_315404583	3A	315404583	C/A	1.86466e-05	0.0816993	0.0167107	0.382515
PSTv-37s	FarmCPU_PC0	S4A_61065066	4A	61065066	G/T	8.62126e-06	0.0522876	0.0121412	0.602503
PSTv-37s	FarmCPU_PC0	S4A_337252413	4A	337252413	T/G	2.81216e-05	0.0751634	0.0213248	-0.396856
PSTv-37s	FarmCPU_PC0	S4A_517757449	4A	517757449	A/G	2.26859e-06	0.0511983	0.00559094	-0.522221
PSTv-37s	FarmCPU_PC0	S7B_180280846	7B	180280846	T/A	1.42164e-05	0.0544662	0.0140145	0.508001
PSTv-37s	FarmCPU_PC0	S7B_206209604	7B	206209604	G/A	5.23629e-06	0.0501089	0.00860322	0.657015
PSTv-37s	FarmCPU_PC0	SUN_166716691	UN	166716691	G/C	4.73784e-06	0.0620915	0.00860322	-0.451814
PSTv-37s	MLM_PC0	S1B_34102555	1B	34102555	A/G	1.85945e-06	0.0577342	0.00141004	-0.831732
PSTv-37s	MLM_PC0	S1B_141655194	1B	141655194	T/G	2.13612e-10	0.0544662	1.0529e-06	-1.17615
PSTv-37s	MLM_PC0	S1B_159535149	1B	159535149	T/C	3.74722e-05	0.173203	0.01847	-0.633867
PSTv-37s	MLM_PC0	S1B_195676060	1B	195676060	T/G	1.54522e-06	0.0501089	0.0012694	-0.879203
PSTv-37s	MLM_PC0	S1B_308703553	1B	308703553	G/C	1.35534e-06	0.100218	0.00121463	-0.65736
PSTv-37s	MLM_PC0	S1B_308703563	1B	308703563	G/C	1.35534e-06	0.100218	0.00121463	-0.65736
PSTv-37s	MLM_PC0	S1B_360803918	1B	360803918	G/C	1.40025e-08	0.0947712	2.76072e-05	-0.850709
PSTv-37s	MLM_PC0	S1B_360910575	1B	360910575	C/T	3.08769e-06	0.0915033	0.00202923	-0.730955
PSTv-37s	MLM_PC0	S2A_655524120	2A	655524120	T/G	3.46292e-05	0.0511983	0.0179671	-0.665635
PSTv-37s	MLM_PC0	S2B_447241342	2B	447241342	G/A	6.88564e-07	0.0642702	0.000848483	-0.88654
PSTv-37s	MLM_PC0	S2B_456256711	2B	456256711	G/A	1.27606e-06	0.0544662	0.00121463	-0.954396
PSTv-37s	MLM_PC0	S2B_458606839	2B	458606839	A/G	5.70482e-08	0.0849673	8.03402e-05	-0.89173
PSTv-37s	MLM_PC0	S2B_598744752	2B	598744752	T/C	3.13727e-14	0.0522876	3.09272e-10	-1.57637
PSTv-37s	MLM_PC0	S2B_601851426	2B	601851426	G/A	0.000100392	0.167756	0.036899	-0.426253
PSTv-37s	MLM_PC0	S2B_604001776	2B	604001776	G/A	0.000102804	0.148148	0.036899	-0.483238
PSTv-37s	MLM_PC0	S2B_604001806	2B	604001806	T/C	0.000104805	0.133987	0.036899	-0.493756
PSTv-37s	MLM_PC0	S2B_624058258	2B	624058258	G/A	4.21052e-08	0.0533769	6.91788e-05	-0.967943
PSTv-37s	MLM_PC0	S2B_706506028	2B	706506028	T/C	7.30322e-10	0.0882353	2.00007e-06	-0.945615
PSTv-37s	MLM_PC0	S2B_707035605	2B	707035605	C/T	2.85314e-06	0.0762527	0.00200901	-0.781
PSTv-37s	MLM_PC0	S2B_711433494	2B	711433494	G/T	3.65632e-06	0.12963	0.00225275	-0.609988
PSTv-37s	MLM_PC0	S2B_724829085	2B	724829085	T/A	8.11551e-10	0.0969499	2.00007e-06	-0.817167
PSTv-37s	MLM_PC0	S2B_725075048	2B	725075048	A/G	5.06845e-05	0.201525	0.0217238	-0.42252
PSTv-37s	MLM_PC0	S3A_614186457	3A	614186457	G/A	9.62745e-05	0.0555556	0.036899	-0.642618
PSTv-37s	MLM_PC0	S3A_641226305	3A	641226305	A/T	1.10149e-05	0.0566449	0.00603249	-0.753821
PSTv-37s	MLM_PC0	S3B_723361393	3B	723361393	G/A	5.83133e-06	0.0620915	0.00338149	-0.742212
PSTv-37s	MLM_PC0	S6A_498220952	6A	498220952	T/A	4.51362e-05	0.0522876	0.0205722	-0.704228
PSTv-37s	MLM_PC0	S7A_331618112	7A	331618112	T/C	7.9933e-05	0.0533769	0.0328325	-0.764278
PSTv-37s	MLM_PC0	SUN_234979545	UN	234979545	A/T	4.59108e-05	0.137255	0.0205722	-0.470218
PSTv-40s	BLINK_PC0	S1B_141655194	1B	141655194	T/G	1.84461e-13	0.0544662	1.81842e-09	-1.03093
PSTv-40s	BLINK_PC0	S2B_458606839	2B	458606839	A/G	4.3365e-09	0.0849673	2.13746e-05	-0.665691
PSTv-40s	BLINK_PC0	S2B_706506028	2B	706506028	T/C	2.96673e-06	0.0882353	0.0073115	-0.545331
PSTv-40s	BLINK_PC0	S2B_724829085	2B	724829085	T/A	1.40787e-06	0.0969499	0.00462628	-0.470358
PSTv-40s	BLINK_PC0	S4B_571886653	4B	571886653	T/C	6.76209e-06	0.111111	0.0133321	0.441588
PSTv-40s	FarmCPU_PC3	S1A_196683553	1A	196683553	C/G	7.5798e-07	0.0555556	0.0021662	-0.641634
PSTv-40s	FarmCPU_PC3	S1A_450202308	1A	450202308	G/A	1.72007e-05	0.0610022	0.0211956	-0.460564
PSTv-40s	FarmCPU_PC3	S1B_141655194	1B	141655194	T/G	6.09202e-08	0.0544662	0.000300276	-0.739873
PSTv-40s	FarmCPU_PC3	S1B_144467454	1B	144467454	G/A	3.18655e-05	0.194989	0.0349033	-0.274403
PSTv-40s	FarmCPU_PC3	S1B_159535149	1B	159535149	T/C	1.37885e-05	0.173203	0.0194182	-0.260575
PSTv-40s	FarmCPU_PC3	S2A_366422952	2A	366422952	G/A	4.53246e-09	0.153595	4.4681e-05	1.52445
PSTv-40s	FarmCPU_PC3	S2B_724829085	2B	724829085	T/A	2.14284e-06	0.0969499	0.00422482	-0.436533
PSTv-40s	FarmCPU_PC3	S4A_363158064	4A	363158064	C/T	8.7896e-07	0.0849673	0.0021662	-0.848891
PSTv-40s	FarmCPU_PC3	S4B_83770539	4B	83770539	G/T	5.58229e-06	0.0762527	0.0091717	0.40429
PSTv-40s	FarmCPU_PC3	S6B_67926190	6B	67926190	T/C	3.85038e-05	0.163399	0.037957	0.283683
PSTv-40s	MLM_PC0	S1B_34102555	1B	34102555	A/G	4.57668e-07	0.0577342	0.000751949	-0.841459
PSTv-40s	MLM_PC0	S1B_141655194	1B	141655194	T/G	1.27275e-09	0.0544662	6.27337e-06	-1.06952
PSTv-40s	MLM_PC0	S1B_155038669	1B	155038669	A/G	3.79259e-05	0.228758	0.0267052	-0.477534
PSTv-40s	MLM_PC0	S1B_159535149	1B	159535149	T/C	1.062e-06	0.173203	0.00130865	-0.699614
PSTv-40s	MLM_PC0	S1B_374828711	1B	374828711	A/C	1.2553e-05	0.0566449	0.0103123	-0.715022
PSTv-40s	MLM_PC0	S2B_447241342	2B	447241342	G/A	3.70109e-05	0.0642702	0.0267052	-0.698906
PSTv-40s	MLM_PC0	S2B_456256711	2B	456256711	G/A	4.81062e-06	0.0544662	0.00431119	-0.85906
PSTv-40s	MLM_PC0	S2B_458606839	2B	458606839	A/G	3.09247e-06	0.0849673	0.00304856	-0.722223
PSTv-40s	MLM_PC0	S2B_598744752	2B	598744752	T/C	1.48301e-11	0.0522876	1.46195e-07	-1.31777
PSTv-40s	MLM_PC0	S2B_624058258	2B	624058258	G/A	9.20734e-07	0.0533769	0.00129666	-0.829054
PSTv-40s	MLM_PC0	S2B_706506028	2B	706506028	T/C	8.34735e-09	0.0882353	2.74294e-05	-0.834823
PSTv-40s	MLM_PC0	S2B_707035605	2B	707035605	C/T	4.37744e-07	0.0762527	0.000751949	-0.801686
PSTv-40s	MLM_PC0	S2B_711433494	2B	711433494	G/T	2.4883e-06	0.12963	0.00272552	-0.587574
PSTv-40s	MLM_PC0	S2B_724829085	2B	724829085	T/A	1.46153e-08	0.0969499	3.60194e-05	-0.719753
PSTv-40s	MLM_PC0	S2B_725075048	2B	725075048	A/G	7.47993e-05	0.201525	0.0491581	-0.391868
PSTv-52s	BLINK_PC3	S1A_332277563	1A	332277563	G/A	9.5237e-07	0.0904139	0.00117356	-0.517729
PSTv-52s	BLINK_PC3	S1B_7915711	1B	7915711	T/C	1.00807e-05	0.145969	0.00903418	-0.364718
PSTv-52s	BLINK_PC3	S1B_141655194	1B	141655194	T/G	1.51878e-18	0.0544662	1.49722e-14	-1.35765
PSTv-52s	BLINK_PC3	S2A_362922651	2A	362922651	C/A	8.45957e-06	0.14488	0.00849352	0.395654
PSTv-52s	BLINK_PC3	S2A_367020239	2A	367020239	C/T	8.63029e-07	0.156863	0.00117356	1.4827
PSTv-52s	BLINK_PC3	S2A_649238188	2A	649238188	A/G	9.16976e-07	0.0555556	0.00117356	-0.683782
PSTv-52s	BLINK_PC3	S2A_655524120	2A	655524120	T/G	2.40582e-08	0.0511983	5.92913e-05	-0.787692
PSTv-52s	BLINK_PC3	S2B_458606839	2B	458606839	A/G	6.6127e-05	0.0849673	0.0465629	-0.433863
PSTv-52s	BLINK_PC3	S2B_523341745	2B	523341745	C/G	8.58984e-07	0.1122	0.00117356	-0.482101
PSTv-52s	BLINK_PC3	S2B_598744752	2B	598744752	T/C	1.61652e-05	0.0522876	0.0122582	-0.757264
PSTv-52s	BLINK_PC3	S2B_706506028	2B	706506028	T/C	1.4114e-05	0.0882353	0.0115946	-0.537741
PSTv-52s	BLINK_PC3	S6D_74284236	6D	74284236	G/T	2.7212e-09	0.150327	1.34128e-05	-0.561581
PSTv-52s	BLINK_PC3	S7A_339701189	7A	339701189	G/C	8.61587e-06	0.0599129	0.00849352	0.594932
PSTv-52s	BLINK_PC3	S7B_206209604	7B	206209604	G/A	4.62407e-09	0.0501089	1.51947e-05	0.880012
PSTv-52s	FarmCPU_PC0	S1A_332277563	1A	332277563	G/A	3.50859e-09	0.0904139	1.15292e-05	-0.641195
PSTv-52s	FarmCPU_PC0	S1B_141655194	1B	141655194	T/G	9.14655e-08	0.0544662	0.000225417	-0.890051
PSTv-52s	FarmCPU_PC0	S2A_649238188	2A	649238188	A/G	1.96817e-09	0.0555556	9.70111e-06	-0.877591
PSTv-52s	FarmCPU_PC0	S2A_655524120	2A	655524120	T/G	1.20719e-09	0.0511983	9.70111e-06	-0.842962
PSTv-52s	FarmCPU_PC0	S5B_121233688	5B	121233688	A/G	1.5231e-05	0.083878	0.0250245	0.46052
PSTv-52s	FarmCPU_PC0	S6D_74284236	6D	74284236	G/T	2.07076e-06	0.150327	0.00408271	-0.423386
PSTv-52s	FarmCPU_PC0	S7A_339701189	7A	339701189	G/C	2.4451e-05	0.0599129	0.0301297	0.539332
PSTv-52s	FarmCPU_PC0	S7A_548774801	7A	548774801	G/A	2.14304e-05	0.388889	0.0301297	-0.264197
PSTv-52s	MLM_PC0	S1B_34102555	1B	34102555	A/G	4.55979e-07	0.0577342	0.00112376	-0.979102
PSTv-52s	MLM_PC0	S1B_141655194	1B	141655194	T/G	2.72806e-09	0.0544662	2.68932e-05	-1.21852
PSTv-52s	MLM_PC0	S1B_308703553	1B	308703553	G/C	1.87394e-05	0.100218	0.0184733	-0.644737
PSTv-52s	MLM_PC0	S1B_308703563	1B	308703563	G/C	1.87394e-05	0.100218	0.0184733	-0.644737
PSTv-52s	MLM_PC0	S2A_655524120	2A	655524120	T/G	2.80672e-06	0.0511983	0.00395267	-0.848125
PSTv-52s	MLM_PC0	S2B_598744752	2B	598744752	T/C	1.70104e-08	0.0522876	5.58963e-05	-1.27449
PSTv-52s	MLM_PC0	S2B_624058258	2B	624058258	G/A	1.37257e-05	0.0533769	0.0169135	-0.851022
PSTv-52s	MLM_PC0	S2B_706506028	2B	706506028	T/C	1.44324e-08	0.0882353	5.58963e-05	-0.957268
PSTv-52s	MLM_PC0	S2B_707035605	2B	707035605	C/T	2.7982e-06	0.0762527	0.00395267	-0.864715
PSTv-52s	MLM_PC0	S2B_711433494	2B	711433494	G/T	3.3163e-05	0.12963	0.02972	-0.602293
PSTv-52s	MLM_PC0	S2B_724829085	2B	724829085	T/A	7.883e-07	0.0969499	0.00155421	-0.726103
PSTV-14a	BLINK_PC2	S2A_455472689	2A	455472689	T/C	9e-09	0.311258	0.000159735	0.910974
PSTV-14a	BLINK_PC2	S2D_445703860	2D	445703860	T/C	2.22e-06	0.0529801	0.00986587	1.22998
PSTV-14a	BLINK_PC2	S7B_461525341	7B	461525341	T/C	3.76e-07	0.145695	0.00333902	-0.924216
PSTV-14a	BLINK_PC2	S7D_213389169	7D	213389169	C/A	1.54e-06	0.0562914	0.0090832	1.18372
PSTV-14a	FarmCPU_PC3	S2A_212960895	2A	212960895	A/G	3.75e-09	0.182119	6.65e-05	2.38406
PSTV-14a	FarmCPU_PC3	S2B_746734571	2B	746734571	G/A	9.58e-06	0.0662252	0.0283252	0.720659
PSTV-14a	FarmCPU_PC3	S4D_256325566	4D	256325566	T/A	6.61e-06	0.0728477	0.0234507	0.914933
PSTV-14a	FarmCPU_PC3	S6A_222526399	6A	222526399	T/C	4.93e-06	0.0596026	0.0218651	0.951792
PSTV-14a	FarmCPU_PC3	S6D_10134986	6D	10134986	A/T	2.61e-06	0.0629139	0.0154347	0.983809
PSTV-14a	FarmCPU_PC3	S7B_461525341	7B	461525341	T/C	1.98e-07	0.145695	0.00175336	-0.714285
PSTV-14a	FarmCPU_PC3	S7D_213389169	7D	213389169	C/A	1.16e-05	0.0562914	0.0293457	0.893692
PSTV-37a	BLINK_PC3	S1D_244679388	1D	244679388	A/G	1.58e-06	0.0529801	0.00601421	1.20102
PSTV-37a	BLINK_PC3	S3A_128420383	3A	128420383	G/A	2.96e-06	0.18543	0.00876287	0.704602
PSTV-37a	BLINK_PC3	S4B_526319279	4B	526319279	G/C	1.69e-06	0.0562914	0.00601421	1.28597
PSTV-37a	BLINK_PC3	S4B_571886653	4B	571886653	T/C	1.06e-07	0.145695	0.000938262	0.868289
PSTV-37a	BLINK_PC3	S4D_297199807	4D	297199807	C/A	1.18e-06	0.0827815	0.00601421	1.04305
PSTV-37a	BLINK_PC3	S7A_43649084	7A	43649084	A/T	1.47e-12	0.0728477	2.61e-08	1.71532
CH (DS)	BLINK_PC3	S1B_7245353	1B	7245353	G/A	6.66288e-06	0.0700219	0.00821033	6.29562
CH (DS)	BLINK_PC3	S1D_380486701	1D	380486701	G/A	4.52865e-07	0.0634573	0.00165756	8.02819
CH (DS)	BLINK_PC3	S3A_128420383	3A	128420383	G/A	1.58649e-05	0.124726	0.0173774	4.77613
CH (DS)	BLINK_PC3	S3A_434787689	3A	434787689	C/T	5.04432e-07	0.0547046	0.00165756	8.26864
CH (DS)	BLINK_PC3	S3B_35986723	3B	35986723	G/A	3.28416e-06	0.239606	0.00462503	4.05477
CH (DS)	BLINK_PC3	S3B_220508469	3B	220508469	G/T	2.44527e-06	0.0798687	0.00462503	6.62407
CH (DS)	BLINK_PC3	S5A_167153999	5A	167153999	C/T	1.1327e-06	0.132385	0.00279153	-5.41319
CH (DS)	BLINK_PC3	S7D_279512503	7D	279512503	A/G	2.84196e-06	0.0514223	0.00462503	7.99867
CH (DS)	BLINK_PC3	S7D_518590833	7D	518590833	G/A	4.15496e-07	0.0667396	0.00165756	7.60752
MV 1 (IT)	BLINK_PC0	S2A_48981829	2A	48981829	G/C	6.60336e-06	0.354031	0.0130192	0.444913
MV 1 (IT)	BLINK_PC0	S2A_638603325	2A	638603325	T/A	1.42035e-07	0.14488	0.000700092	0.708537
MV 1 (IT)	BLINK_PC0	S2D_122329962	2D	122329962	C/T	3.72363e-06	0.12963	0.00917689	0.668605
MV 1 (IT)	BLINK_PC0	S3B_800750041	3B	800750041	A/G	1.35295e-06	0.185185	0.00444581	0.585122
MV 1 (IT)	BLINK_PC0	S5B_85433288	5B	85433288	C/G	2.23341e-05	0.277778	0.0366949	0.441506
MV 1 (IT)	BLINK_PC0	S5D_93017359	5D	93017359	T/C	6.41672e-09	0.0620915	6.3256e-05	1.15965
MV 1 (IT)	FarmCPU_PC0	S1A_11751907	1A	11751907	A/G	5.60022e-05	0.0610022	0.0501882	0.762368
MV 1 (IT)	FarmCPU_PC0	S1D_43043118	1D	43043118	G/A	5.08977e-05	0.0533769	0.0501749	0.801195
MV 1 (IT)	FarmCPU_PC0	S2A_48981829	2A	48981829	G/C	8.53776e-06	0.354031	0.0280551	0.414413
MV 1 (IT)	FarmCPU_PC0	S2A_638603325	2A	638603325	T/A	1.26517e-05	0.14488	0.0282609	0.559599
MV 1 (IT)	FarmCPU_PC0	S2A_662204391	2A	662204391	T/C	1.72008e-05	0.0610022	0.0282609	0.768054
MV 1 (IT)	FarmCPU_PC0	S2D_122329962	2D	122329962	C/T	1.48646e-05	0.12963	0.0282609	0.596702
MV 1 (IT)	FarmCPU_PC0	S3A_509438360	3A	509438360	G/T	4.62714e-05	0.374728	0.0501749	0.322379
MV 1 (IT)	FarmCPU_PC0	S4A_562706557	4A	562706557	C/A	4.43281e-05	0.087146	0.0501749	0.612123
MV 1 (IT)	FarmCPU_PC0	S4B_410812750	4B	410812750	A/G	4.77318e-05	0.0697168	0.0501749	-0.710992
MV 1 (IT)	FarmCPU_PC0	S4D_77163068	4D	77163068	G/T	9.12225e-07	0.0566449	0.00449636	0.928407
MV 1 (IT)	FarmCPU_PC0	S5D_93017359	5D	93017359	T/C	2.64821e-07	0.0620915	0.0026106	0.964289
MV 1 (DS)	BLINK_PC0	S1A_11751907	1A	11751907	A/G	5.91755e-06	0.0610022	0.011667	8.67525
MV 1 (DS)	BLINK_PC0	S1B_141655194	1B	141655194	T/G	1.3014e-05	0.0544662	0.021382	-8.22094
MV 1 (DS)	BLINK_PC0	S2A_638603325	2A	638603325	T/A	2.00774e-07	0.14488	0.00197923	6.73757
MV 1 (DS)	BLINK_PC0	S2D_122329962	2D	122329962	C/T	3.58468e-06	0.12963	0.00883444	6.42126
MV 1 (DS)	BLINK_PC0	S3B_800750041	3B	800750041	A/G	8.74365e-07	0.185185	0.00430975	5.9352
MV 1 (DS)	BLINK_PC0	S6A_110832428	6A	110832428	A/C	3.36614e-06	0.33878	0.00883444	-4.03163
MV 1 (DS)	BLINK_PC0	S7D_119510231	7D	119510231	G/A	3.20268e-05	0.154684	0.0451029	-4.91456
MV 1 (DS)	FarmCPU_PC0	S1A_11751907	1A	11751907	A/G	3.0103e-06	0.0610022	0.0059351	8.00964
MV 1 (DS)	FarmCPU_PC0	S1B_141655194	1B	141655194	T/G	4.40091e-06	0.0544662	0.0072307	-8.13697
MV 1 (DS)	FarmCPU_PC0	S2A_48981829	2A	48981829	G/C	9.43063e-07	0.354031	0.0030989	4.30166
MV 1 (DS)	FarmCPU_PC0	S2A_136429333	2A	136429333	G/A	5.21834e-05	0.0577342	0.0513213	-7.10964
MV 1 (DS)	FarmCPU_PC0	S2A_638603325	2A	638603325	T/A	2.85504e-08	0.14488	0.00028145	6.41633
MV 1 (DS)	FarmCPU_PC0	S2D_122329962	2D	122329962	C/T	5.49802e-05	0.12963	0.0513213	4.9223
MV 1 (DS)	FarmCPU_PC0	S3A_144781142	3A	144781142	T/A	1.65795e-05	0.0642702	0.0233487	7.24761
MV 1 (DS)	FarmCPU_PC0	S3B_65300782	3B	65300782	A/G	5.72667e-05	0.12854	0.0513213	4.77426
MV 1 (DS)	FarmCPU_PC0	S3D_385995415	3D	385995415	G/A	9.41454e-07	0.119826	0.0030989	6.42101
MV 1 (DS)	FarmCPU_PC0	S5A_105514991	5A	105514991	C/T	1.51797e-06	0.0577342	0.00374105	-8.08995
MV 1 (DS)	FarmCPU_PC0	S5B_77947069	5B	77947069	T/C	4.70172e-05	0.303922	0.0513213	3.47889
MV 2 (IT)	BLINK_PC3	S2A_651459425	2A	651459425	A/G	9.90265e-08	0.320261	0.000488102	-0.511865
MV 2 (IT)	BLINK_PC3	S2B_48062121	2B	48062121	C/T	4.43093e-09	0.214597	4.36801e-05	-0.651249
MV 2 (IT)	BLINK_PC3	S5A_326665354	5A	326665354	A/G	7.34913e-06	0.0522876	0.0181119	0.936523
MV 2 (IT)	BLINK_PC3	S7B_49808365	7B	49808365	A/G	7.95411e-07	0.199346	0.00261372	-0.572842
MV 2 (IT)	FarmCPU_PC2	S2A_651459425	2A	651459425	A/G	2.82517e-07	0.320261	0.00139253	-0.488149
MV 2 (IT)	FarmCPU_PC2	S2B_48062121	2B	48062121	C/T	6.20287e-09	0.214597	6.11479e-05	-0.625766
MV 2 (IT)	FarmCPU_PC2	S5A_326665354	5A	326665354	A/G	6.7433e-07	0.0522876	0.00221585	0.992727
MV 2 (IT)	FarmCPU_PC2	S7B_49808365	7B	49808365	A/G	1.46492e-05	0.199346	0.0361028	-0.464187
MV 2 (DS)	BLINK_PC4	S2A_651459425	2A	651459425	A/G	9.57798e-07	0.320261	0.00314732	-5.76494
MV 2 (DS)	BLINK_PC4	S2B_48062121	2B	48062121	C/T	3.80156e-07	0.214597	0.00314732	-6.65756
MV 2 (DS)	BLINK_PC4	S2B_724829085	2B	724829085	T/A	7.00384e-06	0.0969499	0.0138088	-7.74952
MV 2 (DS)	BLINK_PC4	S5A_528446200	5A	528446200	G/A	2.77721e-05	0.0610022	0.0456295	9.3929
MV 2 (DS)	BLINK_PC4	S5D_90288936	5D	90288936	G/T	3.73657e-05	0.0522876	0.0526216	9.71708
MV 2 (DS)	BLINK_PC4	S7A_548774801	7A	548774801	G/A	6.91721e-07	0.388889	0.00314732	-5.38653
MV 2 (DS)	BLINK_PC4	S7B_49808365	7B	49808365	A/G	6.33214e-06	0.199346	0.0138088	-6.43289
MV 2 (DS)	FarmCPU_PC3	S2A_177465383	2A	177465383	C/T	7.34669e-07	0.0664488	0.00241412	9.8425
MV 2 (DS)	FarmCPU_PC3	S2A_651459425	2A	651459425	A/G	5.68056e-08	0.320261	0.000279995	-5.86797
MV 2 (DS)	FarmCPU_PC3	S2B_48062121	2B	48062121	C/T	1.60893e-06	0.214597	0.00317216	-5.652
MV 2 (DS)	FarmCPU_PC3	S2B_724829085	2B	724829085	T/A	5.82221e-06	0.0969499	0.00956589	-7.1841
MV 2 (DS)	FarmCPU_PC3	S5B_80694178	5B	80694178	A/G	1.12573e-05	0.328976	0.0158535	4.60379
MV 2 (DS)	FarmCPU_PC3	S5D_90288936	5D	90288936	G/T	3.65641e-05	0.0522876	0.0400499	8.94911
MV 2 (DS)	FarmCPU_PC3	S6A_548481709	6A	548481709	A/C	4.3149e-05	0.344227	0.0425363	-4.03927
MV 2 (DS)	FarmCPU_PC3	S7A_455662855	7A	455662855	A/C	1.74422e-05	0.0577342	0.0214932	8.53015
MV 2 (DS)	FarmCPU_PC3	S7A_548774801	7A	548774801	G/A	1.8499e-08	0.388889	0.000182363	-5.87052
MV 2 (DS)	FarmCPU_PC3	S7B_49808365	7B	49808365	A/G	1.2012e-06	0.199346	0.00296037	-6.14653
PL 1 (IT)	BLINK_PC3	S2B_607798364	2B	607798364	G/A	2.3112e-06	0.115468	0.0113919	0.64758
PL 1 (IT)	BLINK_PC3	S3A_507928475	3A	507928475	G/A	6.0929e-06	0.153595	0.0200213	-0.499695
PL 1 (IT)	BLINK_PC3	S7A_501355562	7A	501355562	A/G	1.85936e-09	0.354031	1.83296e-05	0.57971
PL 1 (IT)	FarmCPU_PC2	S1A_179547917	1A	179547917	G/C	5.76984e-05	0.0708061	0.0473993	-0.57946
PL 1 (IT)	FarmCPU_PC2	S2A_177465383	2A	177465383	C/T	4.69034e-05	0.0664488	0.0462373	0.612843
PL 1 (IT)	FarmCPU_PC2	S3A_178913501	3A	178913501	T/A	2.09663e-05	0.0533769	0.0413372	-0.705773
PL 1 (IT)	FarmCPU_PC2	S4A_694335322	4A	694335322	A/G	1.4543e-05	0.223312	0.0413372	0.397966
PL 1 (IT)	FarmCPU_PC2	S4B_75538328	4B	75538328	G/T	3.60051e-05	0.0686275	0.0424625	0.624273
PL 1 (IT)	FarmCPU_PC2	S5A_87850674	5A	87850674	A/T	2.74377e-05	0.0860566	0.0424625	0.549523
PL 1 (IT)	FarmCPU_PC2	S5A_280987408	5A	280987408	G/A	6.63244e-07	0.103486	0.00653826	-0.592653
PL 1 (IT)	FarmCPU_PC2	S5B_74015978	5B	74015978	C/T	1.61402e-05	0.0501089	0.0413372	-0.747277
PL 1 (IT)	FarmCPU_PC2	S6B_677926440	6B	677926440	G/T	3.87667e-05	0.0522876	0.0424625	0.674368
PL 1 (IT)	FarmCPU_PC2	S7A_78553976	7A	78553976	G/A	1.71654e-05	0.0501089	0.0413372	-0.725691
PL 1 (IT)	FarmCPU_PC2	S7A_100374422	7A	100374422	C/T	3.66156e-05	0.115468	0.0424625	0.471077
PL 1 (IT)	FarmCPU_PC2	S7A_252421052	7A	252421052	T/C	5.66994e-05	0.0631808	0.0473993	-0.624486
PL 1 (DS)	BLINK_PC0	S2A_658468345	2A	658468345	T/G	8.63421e-06	0.0762527	0.021279	4.64856
PL 1 (DS)	BLINK_PC0	S3A_577488099	3A	577488099	A/T	6.81897e-06	0.0501089	0.021279	6.36282
PL 1 (DS)	BLINK_PC0	S3A_617671922	3A	617671922	T/C	2.48036e-05	0.239651	0.0465797	2.68825
PL 1 (DS)	BLINK_PC0	S3D_506908634	3D	506908634	G/T	2.83504e-05	0.0620915	0.0465797	4.94108
PL 1 (DS)	BLINK_PC0	S7A_329846886	7A	329846886	G/A	3.84945e-07	0.300654	0.00379479	-3.16507
PL 1 (DS)	BLINK_PC0	S7A_464464915	7A	464464915	C/T	4.36643e-06	0.0784314	0.021279	4.83013
PL 1 (DS)	FarmCPU_PC3	S2B_607798364	2B	607798364	G/A	2.77817e-05	0.115468	0.0391245	3.59867
PL 1 (DS)	FarmCPU_PC3	S3A_577488099	3A	577488099	A/T	8.17766e-07	0.0501089	0.00403077	6.79487
PL 1 (DS)	FarmCPU_PC3	S3D_506908634	3D	506908634	G/T	1.64865e-05	0.0620915	0.0290455	4.88179
PL 1 (DS)	FarmCPU_PC3	S6A_257790349	6A	257790349	C/G	1.27296e-05	0.166667	0.0290455	3.62056
PL 1 (DS)	FarmCPU_PC3	S6A_511313278	6A	511313278	T/C	1.76783e-05	0.0664488	0.0290455	4.59746
PL 1 (DS)	FarmCPU_PC3	S7A_329846886	7A	329846886	G/A	8.12964e-08	0.300654	0.00080142	-3.30498
PL 1 (DS)	FarmCPU_PC3	S7A_464464915	7A	464464915	C/T	3.22088e-06	0.0784314	0.0105838	4.52483
PL 1 (DS)	FarmCPU_PC3	S7A_570303361	7A	570303361	G/A	3.6365e-05	0.0533769	0.0448108	4.75162
PL 2 (IT)	BLINK_PC4	S1A_402131971	1A	402131971	G/T	2.69423e-05	0.0533769	0.0442663	0.846533
PL 2 (IT)	BLINK_PC4	S2A_480477702	2A	480477702	C/A	8.48904e-06	0.119826	0.027895	0.597356
PL 2 (IT)	BLINK_PC4	S3A_306830730	3A	306830730	G/A	2.96851e-07	0.107843	0.00292636	0.753513
PL 2 (IT)	BLINK_PC4	S4B_68391161	4B	68391161	T/C	2.78629e-06	0.484749	0.0137336	0.43896
PL 2 (IT)	BLINK_PC4	S4B_571886653	4B	571886653	T/C	1.88354e-05	0.111111	0.037136	0.623257
PL 2 (IT)	BLINK_PC4	S7A_464464915	7A	464464915	C/T	1.22489e-05	0.0784314	0.0301875	0.657807
PL 2 (IT)	FarmCPU_PC0	S2B_48062121	2B	48062121	C/T	2.77178e-05	0.214597	0.0455404	-0.409448
PL 2 (IT)	FarmCPU_PC0	S3A_306830730	3A	306830730	G/A	6.82938e-06	0.107843	0.033662	0.794768
PL 2 (IT)	FarmCPU_PC0	S4A_171348276	4A	171348276	A/G	2.49221e-05	0.0511983	0.0455404	0.759933
PL 2 (IT)	FarmCPU_PC0	S4A_475828473	4A	475828473	G/A	2.57467e-05	0.0588235	0.0455404	-0.692275
PL 2 (IT)	FarmCPU_PC0	S4B_68391161	4B	68391161	T/C	1.91802e-05	0.484749	0.0455404	0.328748
PL 2 (IT)	FarmCPU_PC0	S6A_516315263	6A	516315263	T/C	1.18002e-06	0.0729847	0.0116327	0.741624
PL 2 (DS)	BLINK_PC0	S2A_480477702	2A	480477702	C/A	5.17208e-06	0.119826	0.00686107	6.4451
PL 2 (DS)	BLINK_PC0	S2B_607798364	2B	607798364	G/A	2.05262e-06	0.115468	0.00337246	6.75078
PL 2 (DS)	BLINK_PC0	S3A_310982989	3A	310982989	C/G	4.13755e-05	0.0522876	0.0370799	8.32449
PL 2 (DS)	BLINK_PC0	S3A_509438360	3A	509438360	G/T	1.94931e-05	0.374728	0.0213515	3.94182
PL 2 (DS)	BLINK_PC0	S3B_646995777	3B	646995777	G/T	1.84109e-06	0.0555556	0.00337246	-9.51942
PL 2 (DS)	BLINK_PC0	S4B_68391161	4B	68391161	T/C	1.25058e-07	0.484749	0.000616412	5.05361
PL 2 (DS)	BLINK_PC0	S4B_571886653	4B	571886653	T/C	2.48729e-09	0.111111	2.45197e-05	9.88868
PL 2 (DS)	BLINK_PC0	S5B_516675208	5B	516675208	G/A	5.56792e-06	0.0915033	0.00686107	6.98183
PL 2 (DS)	BLINK_PC0	S7A_329846886	7A	329846886	G/A	1.34404e-06	0.300654	0.00331238	-4.83604
PL 2 (DS)	BLINK_PC0	S7D_449212105	7D	449212105	G/A	2.78731e-07	0.105664	0.000915911	8.02594
PL 2 (DS)	BLINK_PC0	S7D_518590833	7D	518590833	G/A	3.81267e-05	0.0664488	0.0370799	7.72093
PL 2 (DS)	FarmCPU_PC4	S2A_480477702	2A	480477702	C/A	3.80962e-05	0.119826	0.041728	5.44751
PL 2 (DS)	FarmCPU_PC4	S2B_607798364	2B	607798364	G/A	1.40001e-06	0.115468	0.00460044	6.48965
PL 2 (DS)	FarmCPU_PC4	S3B_646995777	3B	646995777	G/T	6.29944e-06	0.0555556	0.01242	-8.43262
PL 2 (DS)	FarmCPU_PC4	S4A_42896852	4A	42896852	A/T	2.60753e-05	0.0522876	0.0321313	-7.89006
PL 2 (DS)	FarmCPU_PC4	S4B_68391161	4B	68391161	T/C	7.91034e-06	0.484749	0.0129967	4.01056
PL 2 (DS)	FarmCPU_PC4	S4B_571886653	4B	571886653	T/C	1.02105e-07	0.111111	0.00100655	8.45899
PL 2 (DS)	FarmCPU_PC4	S5B_516675208	5B	516675208	G/A	1.00142e-06	0.0915033	0.00460044	7.62947
PL 2 (DS)	FarmCPU_PC4	S7D_449212105	7D	449212105	G/A	4.97834e-06	0.105664	0.0122691	6.9042
PL 2 (DS)	FarmCPU_PC4	S7D_518590833	7D	518590833	G/A	2.09511e-05	0.0664488	0.0295051	7.6485
PL 3 (IT)	BLINK_PC0	S2B_48062121	2B	48062121	C/T	1.01146e-05	0.214597	0.0249274	-0.552468
PL 3 (IT)	BLINK_PC0	S4B_571886653	4B	571886653	T/C	9.84015e-06	0.111111	0.0249274	0.734395
PL 3 (IT)	BLINK_PC0	S6A_435521395	6A	435521395	G/A	3.78239e-06	0.480392	0.0249274	0.445918
PL 3 (IT)	BLINK_PC0	S7A_329846886	7A	329846886	G/A	6.73982e-06	0.300654	0.0249274	-0.492803
PL 3 (IT)	FarmCPU_PC2	S2B_48062121	2B	48062121	C/T	1.89332e-07	0.214597	0.00186644	-0.541876
PL 3 (IT)	FarmCPU_PC2	S3B_685689128	3B	685689128	G/A	1.18839e-05	0.0511983	0.0292879	-0.807882
PL 3 (IT)	FarmCPU_PC2	S6A_516315263	6A	516315263	T/C	1.31092e-06	0.0729847	0.00580904	0.779534
PL 3 (IT)	FarmCPU_PC2	S7D_112280232	7D	112280232	G/T	1.76782e-06	0.0555556	0.00580904	0.86819
PL 3 (DS)	BLINK_PC3	S2A_310582367	2A	310582367	C/A	1.39044e-05	0.0511983	0.027414	9.21295
PL 3 (DS)	BLINK_PC3	S3A_261175449	3A	261175449	G/T	9.58654e-08	0.0860566	0.000945041	8.96656
PL 3 (DS)	BLINK_PC3	S4B_571886653	4B	571886653	T/C	6.66121e-07	0.111111	0.00328331	8.67413
PL 3 (DS)	BLINK_PC3	S7A_441278018	7A	441278018	C/T	3.61892e-06	0.0555556	0.00891883	9.17731
PL 3 (DS)	BLINK_PC3	S7A_464464915	7A	464464915	C/T	1.77362e-06	0.0784314	0.00582811	8.14056
PL 3 (DS)	BLINK_PC3	S7D_13114223	7D	13114223	G/A	1.80323e-05	0.285403	0.029627	4.26145
PL 3 (DS)	FarmCPU_PC0	S2B_607798364	2B	607798364	G/A	4.70821e-06	0.115468	0.0092827	5.63321
PL 3 (DS)	FarmCPU_PC0	S2B_724829085	2B	724829085	T/A	3.52398e-05	0.0969499	0.0403862	-5.40984
PL 3 (DS)	FarmCPU_PC0	S2D_146095833	2D	146095833	G/T	5.35498e-09	0.0511983	5.27894e-05	10.5392
PL 3 (DS)	FarmCPU_PC0	S3A_261175449	3A	261175449	G/T	6.18582e-06	0.0860566	0.0101633	8.06177
PL 3 (DS)	FarmCPU_PC0	S4D_371553769	4D	371553769	A/G	4.40683e-07	0.0588235	0.00217213	8.61915
PL 3 (DS)	FarmCPU_PC0	S6A_516315263	6A	516315263	T/C	3.68711e-05	0.0729847	0.0403862	6.3689
PL 3 (DS)	FarmCPU_PC0	S7A_501355562	7A	501355562	A/G	8.13409e-06	0.354031	0.0114551	4.07051
PL 3 (DS)	FarmCPU_PC0	S7D_222626611	7D	222626611	G/T	4.56104e-06	0.0904139	0.0092827	6.46829
PL 3 (DS)	FarmCPU_PC0	S7D_405500620	7D	405500620	T/C	9.8472e-07	0.0631808	0.00323579	8.30775
PL 3 (DS)	MLM_PC0	S4B_571886653	4B	571886653	T/C	2.8228e-06	0.111111	0.0278271	10.5271
PL rAUDPC	BLINK_PC3	S2A_480477702	2A	480477702	C/A	2.09e-07	0.119826	0.000758	6.57008
PL rAUDPC	BLINK_PC3	S2B_607798364	2B	607798364	G/A	8.42e-07	0.115468	0.002076	6.37485
PL rAUDPC	BLINK_PC3	S4B_68391161	4B	68391161	T/C	2.33e-06	0.484749	0.003821	3.97171
PL rAUDPC	BLINK_PC3	S4B_571886653	4B	571886653	T/C	2.78e-10	0.111111	2.74e-06	9.37613
PL rAUDPC	BLINK_PC3	S7A_329846886	7A	329846886	G/A	1.57e-06	0.300654	0.003087	-4.36023
PL rAUDPC	BLINK_PC3	S7D_449212105	7D	449212105	G/A	2.31e-07	0.105664	0.000758	6.28058
PL rAUDPC	FarmCPU_PC2	S2A_461467188	2A	461467188	C/T	5.21e-06	0.099129	0.00571	5.23265
PL rAUDPC	FarmCPU_PC2	S2B_607798364	2B	607798364	G/A	1.39e-05	0.115468	0.012477	5.12446
PL rAUDPC	FarmCPU_PC2	S2D_146095833	2D	146095833	G/T	3.36e-06	0.051198	0.004734	7.47277
PL rAUDPC	FarmCPU_PC2	S3A_261175449	3A	261175449	G/T	8.32e-07	0.086057	0.00205	7.94994
PL rAUDPC	FarmCPU_PC2	S3A_577488099	3A	577488099	A/T	4.12e-06	0.050109	0.01	8.3206
PL rAUDPC	FarmCPU_PC2	S3A_617671922	3A	617671922	T/C	1.98e-05	0.239651	0.016278	3.40742
PL rAUDPC	FarmCPU_PC2	S4A_42896852	4A	42896852	A/T	8.04e-07	0.052288	0.00205	-8.13287
PL rAUDPC	FarmCPU_PC2	S5A_75029209	5A	75029209	G/A	5.86e-07	0.392157	0.00205	3.58865
PL rAUDPC	FarmCPU_PC2	S5B_516675208	5B	516675208	G/A	2.82e-06	0.091503	0.004734	5.79147
PL rAUDPC	FarmCPU_PC2	S7A_425909997	7A	425909997	C/T	6.37e-06	0.051198	0.006284	-7.39476
PL rAUDPC	FarmCPU_PC2	S7A_501355562	7A	501355562	A/G	3.61e-07	0.354031	0.00205	4.12301
PL rAUDPC	FarmCPU_PC2	S7D_449212105	7D	449212105	G/A	3.04e-06	0.105664	0.004734	5.769
PL rAUDPC	MLM_PC3	S4B_571886653	4B	571886653	T/C	5.32e-06	0.111111	0.05	9.3422
RS 1 (IT)	BLINK_PC2	S2A_480477702	2A	480477702	C/A	2.81986e-06	0.122494	0.0113189	0.523772
RS 1 (IT)	BLINK_PC2	S2A_485057429	2A	485057429	A/G	6.59842e-06	0.103563	0.0130094	0.594822
RS 1 (IT)	BLINK_PC2	S2B_625334668	2B	625334668	A/G	4.46171e-09	0.0734967	4.3e-05	0.839651
RS 1 (IT)	BLINK_PC2	S4A_271844588	4A	271844588	C/A	1.69376e-05	0.064588	0.0234353	0.688353
RS 1 (IT)	BLINK_PC2	S4A_352174561	4A	352174561	C/T	4.59279e-06	0.0657016	0.0113189	-2.38301
RS 1 (IT)	BLINK_PC2	S4B_436289930	4B	436289930	A/G	4.26773e-06	0.0545657	0.0113189	0.775222
RS 1 (IT)	BLINK_PC2	S6A_502636146	6A	502636146	G/A	1.90183e-05	0.153675	0.0234353	0.456956
RS 1 (IT)	BLINK_PC2	S7A_260372780	7A	260372780	T/A	1.41188e-05	0.0478842	0.0231971	0.829667
RS 1 (IT)	FarmCPU_PC4	S1B_104550190	1B	104550190	G/A	2.49862e-05	0.064588	0.0351877	0.557445
RS 1 (IT)	FarmCPU_PC4	S1D_354026678	1D	354026678	G/A	1.84174e-07	0.0712695	0.00120201	0.671445
RS 1 (IT)	FarmCPU_PC4	S2A_479957953	2A	479957953	A/G	3.14977e-05	0.077951	0.0388131	-0.49474
RS 1 (IT)	FarmCPU_PC4	S2B_625334668	2B	625334668	A/G	4.35039e-06	0.0734967	0.0107215	0.585651
RS 1 (IT)	FarmCPU_PC4	S4A_398467226	4A	398467226	C/T	8.96172e-06	0.0668151	0.0147241	-2.54162
RS 1 (IT)	FarmCPU_PC4	S4B_436289930	4B	436289930	A/G	3.10016e-06	0.0545657	0.0101871	0.709445
RS 1 (IT)	FarmCPU_PC4	S4D_168967754	4D	168967754	T/C	2.43864e-07	0.0501114	0.00120201	0.796585
RS 1 (IT)	FarmCPU_PC4	S7A_260372780	7A	260372780	T/A	8.66579e-06	0.0478842	0.0147241	0.765263
RS 1 (DS)	BLINK_PC2	S2A_117368947	2A	117368947	T/A	1.79003e-05	0.0523385	0.0196068	7.66368
RS 1 (DS)	BLINK_PC2	S2A_638603325	2A	638603325	T/A	4.80354e-06	0.148107	0.00789221	4.48537
RS 1 (DS)	BLINK_PC2	S3A_128420383	3A	128420383	G/A	2.19301e-06	0.124722	0.00432374	5.20262
RS 1 (DS)	BLINK_PC2	S3A_261175449	3A	261175449	G/T	1.22145e-08	0.0879733	0.000120411	6.71061
RS 1 (DS)	BLINK_PC2	S3A_470848383	3A	470848383	T/G	8.95377e-07	0.0501114	0.00432374	8.21246
RS 1 (DS)	BLINK_PC2	S4A_352174561	4A	352174561	C/T	1.54042e-06	0.0657016	0.00432374	-24.1011
RS 1 (DS)	BLINK_PC2	S6A_257790349	6A	257790349	C/G	2.07671e-06	0.162584	0.00432374	4.26847
RS 1 (DS)	BLINK_PC2	S6A_518030624	6A	518030624	C/T	1.00861e-05	0.116927	0.0142042	4.74887
RS 1 (DS)	BLINK_PC2	S7A_441278018	7A	441278018	C/T	2.90523e-05	0.0567929	0.0286398	6.2829
RS 1 (DS)	BLINK_PC2	S7A_556685233	7A	556685233	T/A	1.37436e-05	0.0946548	0.0169355	5.28612
RS 1 (DS)	FarmCPU_PC2	S3A_128420383	3A	128420383	G/A	3.73591e-08	0.124722	0.000368286	5.66051
RS 1 (DS)	FarmCPU_PC2	S3A_261175449	3A	261175449	G/T	6.5043e-07	0.0879733	0.00213731	6.05151
RS 1 (DS)	FarmCPU_PC2	S3A_470848383	3A	470848383	T/G	1.96832e-05	0.0501114	0.0215596	6.54283
RS 1 (DS)	FarmCPU_PC2	S4A_417029277	4A	417029277	T/G	1.39806e-05	0.0701559	0.0196887	-15.1656
RS 1 (DS)	FarmCPU_PC2	S4D_103217779	4D	103217779	T/C	1.11052e-05	0.101336	0.0182458	-5.03601
RS 1 (DS)	FarmCPU_PC2	S5A_683032564	5A	683032564	C/A	2.23359e-05	0.0768374	0.0220187	5.34084
RS 1 (DS)	FarmCPU_PC2	S5D_302527844	5D	302527844	T/G	2.82096e-05	0.0746102	0.025281	5.25328
RS 1 (DS)	FarmCPU_PC2	S6A_257790349	6A	257790349	C/G	2.03395e-06	0.162584	0.00501266	4.33431
RS 1 (DS)	FarmCPU_PC2	S6B_631559744	6B	631559744	A/G	6.20713e-06	0.0556793	0.012238	6.53196
RS 1 (DS)	FarmCPU_PC2	S7A_441278018	7A	441278018	C/T	2.34145e-07	0.0567929	0.0011541	7.58467
RS 1 (DS)	FarmCPU_PC2	S7D_518590833	7D	518590833	G/A	1.9533e-05	0.0679287	0.0215596	5.90076
RS 2 (DS)	BLINK_PC0	S1A_35182229	1A	35182229	T/C	6.14897e-06	0.176923	0.00757707	6.24385
RS 2 (DS)	BLINK_PC0	S1B_306441085	1B	306441085	G/A	4.04351e-06	0.279121	0.00631983	5.33568
RS 2 (DS)	BLINK_PC0	S3A_204766888	3A	204766888	G/A	2.70494e-07	0.0956044	0.000888842	9.28649
RS 2 (DS)	BLINK_PC0	S3A_261175449	3A	261175449	G/T	4.58182e-09	0.0868132	2.25838e-05	12.0251
RS 2 (DS)	BLINK_PC0	S3A_499526052	3A	499526052	G/A	9.17945e-11	0.161538	9.0491e-07	9.98689
RS 2 (DS)	BLINK_PC0	S4B_560661391	4B	560661391	G/A	2.33866e-05	0.078022	0.0230545	8.61782
RS 2 (DS)	BLINK_PC0	S4D_196312261	4D	196312261	A/G	6.668e-07	0.067033	0.00164333	10.7962
RS 2 (DS)	BLINK_PC0	S5D_282820006	5D	282820006	T/G	2.17072e-06	0.321978	0.00427979	-5.30966
RS 2 (DS)	BLINK_PC0	S6A_257790349	6A	257790349	C/G	9.5826e-06	0.165934	0.0104961	7.16487
RS 2 (DS)	BLINK_PC0	S7B_55209301	7B	55209301	A/G	4.48761e-06	0.183516	0.00631983	-6.25109
RS 2 (DS)	FarmCPU_PC4	S1A_35182229	1A	35182229	T/C	3.00987e-05	0.176923	0.0362211	5.08533
RS 2 (DS)	FarmCPU_PC4	S3A_261175449	3A	261175449	G/T	3.14651e-07	0.0868132	0.00103394	9.78921
RS 2 (DS)	FarmCPU_PC4	S3A_555478164	3A	555478164	T/C	3.30686e-05	0.067033	0.0362211	-8.17497
RS 2 (DS)	FarmCPU_PC4	S4D_196312261	4D	196312261	A/G	3.60133e-08	0.067033	0.00017751	11.2256
RS 2 (DS)	FarmCPU_PC4	S5D_328485881	5D	328485881	C/T	1.52246e-08	0.124176	0.000150085	-8.90076
RS 2 (DS)	FarmCPU_PC4	S6A_257790349	6A	257790349	C/G	6.32093e-06	0.165934	0.0124623	6.91236
RS 2 (DS)	FarmCPU_PC4	S7A_441278018	7A	441278018	C/T	4.09597e-05	0.056044	0.040378	8.71007
RS 2 (DS)	FarmCPU_PC4	S7B_180280846	7B	180280846	T/A	1.07536e-05	0.0538462	0.0151442	9.80953
RS 2 (DS)	FarmCPU_PC4	S7B_552488313	7B	552488313	C/T	4.76002e-06	0.056044	0.0117311	9.86839
RS 2 (DS)	FarmCPU_PC4	S7D_449212105	7D	449212105	G/A	8.92638e-06	0.106593	0.014666	7.70338
RS rAUDPC	BLINK_PC4	S3A_261175449	3A	261175449	G/T	1.17e-08	0.087973	0.000115	8.88478
RS rAUDPC	BLINK_PC4	S3B_35280404	3B	35280404	A/G	1.81e-06	0.072383	0.008897	7.56527
RS rAUDPC	FarmCPU_PC2	S2B_598744752	2B	598744752	T/C	1.32e-07	0.053452	0.001296	-7.64118
RS rAUDPC	FarmCPU_PC2	S3A_261175449	3A	261175449	G/T	1.29e-06	0.087973	0.004255	6.95476
RS rAUDPC	FarmCPU_PC2	S3B_35280404	3B	35280404	A/G	5.83e-07	0.072383	0.002874	7.35184
BLUE (IT)	BLINK_PC2	S2A_177465383	2A	177465383	C/T	3.29196e-05	0.0664488	0.0405652	0.580504
BLUE (IT)	BLINK_PC2	S2A_480477702	2A	480477702	C/A	2.0962e-06	0.119826	0.00881609	0.503385
BLUE (IT)	BLINK_PC2	S2A_638603325	2A	638603325	T/A	2.86172e-05	0.14488	0.0403012	0.414216
BLUE (IT)	BLINK_PC2	S2B_48062121	2B	48062121	C/T	1.15757e-05	0.214597	0.0190189	-0.370069
BLUE (IT)	BLINK_PC2	S2B_625334668	2B	625334668	A/G	4.39162e-06	0.08061	0.00881609	0.582484
BLUE (IT)	BLINK_PC2	S3A_306830730	3A	306830730	G/A	4.47154e-06	0.107843	0.00881609	0.495815
BLUE (IT)	BLINK_PC2	S4B_571886653	4B	571886653	T/C	3.73397e-08	0.111111	0.000368094	0.653388
BLUE (IT)	BLINK_PC2	S7A_329846886	7A	329846886	G/A	3.96094e-06	0.300654	0.00881609	-0.353698
BLUE (IT)	FarmCPU_PC3	S1A_402131971	1A	402131971	G/T	8.05012e-06	0.0533769	0.022559	0.611035
BLUE (IT)	FarmCPU_PC3	S2A_177465383	2A	177465383	C/T	2.05173e-05	0.0664488	0.03371	0.55708
BLUE (IT)	FarmCPU_PC3	S2A_638603325	2A	638603325	T/A	1.5837e-07	0.14488	0.00156121	0.480819
BLUE (IT)	FarmCPU_PC3	S3A_306830730	3A	306830730	G/A	1.9124e-06	0.107843	0.0094262	0.637409
BLUE (IT)	FarmCPU_PC3	S4B_589136890	4B	589136890	A/C	9.15357e-06	0.0555556	0.022559	-0.592951
BLUE (IT)	FarmCPU_PC3	S5D_282820006	5D	282820006	T/G	1.6537e-05	0.327887	0.0326043	-0.300174
BLUE (DS)	BLINK_PC3	S1B_34102555	1B	34102555	A/G	3.29198e-08	0.0577342	0.00013516	-7.90622
BLUE (DS)	BLINK_PC3	S2A_315490348	2A	315490348	C/T	4.46149e-06	0.140523	0.00790377	10.8334
BLUE (DS)	BLINK_PC3	S2A_480477702	2A	480477702	C/A	8.58896e-06	0.119826	0.0105837	4.42138
BLUE (DS)	BLINK_PC3	S2A_638603325	2A	638603325	T/A	2.984e-05	0.14488	0.0294163	3.86684
BLUE (DS)	BLINK_PC3	S2A_658468345	2A	658468345	T/G	4.81057e-06	0.0762527	0.00790377	5.6031
BLUE (DS)	BLINK_PC3	S3A_261175449	3A	261175449	G/T	4.1132e-08	0.0860566	0.00013516	6.71332
BLUE (DS)	BLINK_PC3	S5D_282820006	5D	282820006	T/G	1.52377e-06	0.327887	0.00375532	-3.427
BLUE (DS)	BLINK_PC3	S6A_257790349	6A	257790349	C/G	3.74051e-08	0.166667	0.00013516	5.14292
BLUE (DS)	BLINK_PC3	S7A_501355562	7A	501355562	A/G	1.74539e-05	0.354031	0.0191179	2.92978
BLUE (DS)	BLINK_PC3	S7D_518590833	7D	518590833	G/A	6.47102e-06	0.0664488	0.00911305	6.14339
BLUE (DS)	FarmCPU_PC3	S1A_80311463	1A	80311463	C/G	1.92718e-05	0.0501089	0.0316636	5.88613
BLUE (DS)	FarmCPU_PC3	S1A_402131971	1A	402131971	G/T	3.64568e-05	0.0533769	0.0502429	5.20673
BLUE (DS)	FarmCPU_PC3	S2A_658468345	2A	658468345	T/G	4.21007e-05	0.0762527	0.0502429	4.65257
BLUE (DS)	FarmCPU_PC3	S3A_204766888	3A	204766888	G/A	5.07053e-05	0.0947712	0.0502429	4.31026
BLUE (DS)	FarmCPU_PC3	S3A_261175449	3A	261175449	G/T	6.26529e-06	0.0860566	0.0123526	6.26229
BLUE (DS)	FarmCPU_PC3	S5A_266257061	5A	266257061	G/A	5.09667e-05	0.0566449	0.0502429	5.22816
BLUE (DS)	FarmCPU_PC3	S5D_282820006	5D	282820006	T/G	6.93488e-07	0.327887	0.0034182	-3.38925
BLUE (DS)	FarmCPU_PC3	S6A_86467073	6A	86467073	T/C	1.35032e-06	0.270153	0.00443716	-3.36416
BLUE (DS)	FarmCPU_PC3	S7D_449212105	7D	449212105	G/A	2.8424e-08	0.105664	0.000280204	5.72713
BLUE (DS)	FarmCPU_PC3	S7D_518590833	7D	518590833	G/A	4.84652e-06	0.0664488	0.0119443	5.75299

## Sheet: Table S8
Table S8 Distribution of resistant alleles of significant SNP markers associated with stripe rust response in 459 hard winter wheat genotypes
				SNP	S1A_11751907	S1A_35182229	S1A_332277563	S1A_402131971	S1A_528048727	S1B_7245353	S1B_7915711	S1B_34102555	S1B_141655194	S1B_306441085	S1B_308703553	S1B_613082642	S1D_244679388	S1D_380486701	S2A_48981829	S2A_117368947	S2A_177465383	S2A_310582367	S2A_315490348	S2A_362922651	S2A_367020239	S2A_455472689	S2A_480477702	S2A_485057429	S2A_592670282	S2A_638603325	S2A_649238188	S2A_651459425	S2A_655524120	S2A_658468345	S2B_48062121	S2B_458606839	S2B_523341745	S2B_598744752	S2B_607798364	S2B_625334668	S2B_706506028	S2B_710041043	S2B_724829085	S2D_122329962	S2D_445703860	S3A_128420383	S3A_204766888	S3A_261175449	S3A_306830730
				Allelesa	A/G	T/C	G/A	G/T	G/A	G/A	T/C	A/G	T/G	G/A	G/C	A/G	A/G	G/A	G/C	T/A	C/T	C/A	C/T	C/A	C/T	T/C	C/A	A/G	T/C	T/A	A/G	A/G	T/G	T/G	C/T	A/G	C/G	T/C	G/A	A/G	T/C	G/T	T/A	C/T	T/C	G/A	G/A	G/T	G/A
				Chromosome	1A	1A	1A	1A	1A	1B	1B	1B	1B	1B	1B	1B	1D	1D	2A	2A	2A	2A	2A	2A	2A	2A	2A	2A	2A	2A	2A	2A	2A	2A	2B	2B	2B	2B	2B	2B	2B	2B	2B	2D	2D	3A	3A	3A	3A
				Stage	APR	APR	ASR	APR	ASR	APR	ASR	ASR*	ASR*	APR	ASR	ASR	APR	APR	APR	APR	APR	APR	APR	ASR	ASR	APR	APR	APR	ASR	APR	ASR	APR	ASR	APR	APR	ASR	ASR	ASR	APR	APR	ASR	ASR	ASR*	APR	APR	APR	APR	APR	APR
				a SNP major allele/minor allele, the allele in bold is associated with stripe rust resistance; * SNPs associated with stripe rust response at the seedling stage and the adult plant stage
		Number of Resistant Alleles
Line	Source	ASR	APR	ASR +APR
17NORD-138	NRPN	7	56	63	G	T	G	G	G	G	T	A	T	R	G	A	A	G	C	T	C	C	C	C	C	T	C	A	T	T	A	G	T	T	C	A	C	T	A	A	T	G	T	C	T	G	G	T	A
17NORD-143	NRPN	8	59	67	A	T	G	G	G	G	T	A	T	A	G	A	A	G	C	T	C	C	C	C	C	T	C	A	T	T	A	G	T	T	C	A	C	C	G	A	C	K	T	C	Y	G	G	T	A
17NORD-148	NRPN	8	55	63	A	T	G	G	G	G	T	A	T	A	G	A	A	G	C	T	C	C	C	C	C	T	C	A	T	T	R	R	T	T	C	A	C	Y	G	A	C	T	T	C	T	G	G	T	A
17NORD-96	NRPN	8	54	62	G	T	G	G	G	G	T	A	T	G	G	A	G	G	C	T	C	C	C	C	C	C	C	G	T	T	A	A	T	T	C	A	C	T	G	A	T	G	T	C	T	A	G	G	G
17VDH-HRW11-189	RGON	11	61	72	A	T	G	G	G	G	T	A	T	R	G	A	A	G	C	T	C	C	C	C	C	T	C	A	T	T	A	A	T	T	C	A	G	T	G	A	T	G	T	C	T	G	R	G	G
17VDH-HRW11-211	RGON	9	59	68	A	T	G	G	G	G	T	A	T	A	G	A	A	G	G	T	C	C	C	C	C	T	C	A	T	T	A	A	T	T	C	A	G	T	G	G	T	G	T	C	T	G	G	G	G
19Nord-117	NRPN	10	55	65	A	T	G	G	G	G	T	A	T	A	G	A	A	G	C	T	C	C	C	C	C	T	C	A	T	T	A	A	T	T	C	A	C	T	G	A	T	G	T	T	T	G	G	T	A
19Nord-122	NRPN	7	56	63	A	T	G	G	G	G	T	A	T	G	G	A	A	G	S	T	C	C	C	C	C	T	C	A	T	T	A	G	T	T	C	A	C	C	G	A	C	T	T	T	T	G	G	T	G
19Nord-123	NRPN	8	49	57	A	T	G	G	G	G	T	A	T	A	C	A	A	G	S	T	C	C	C	C	C	C	A	R	T	A	A	A	T	T	C	A	C	T	G	G	T	G	T	C	T	G	G	T	A
19Nord-124	NRPN	5	56	61	A	T	G	G	G	G	T	A	T	A	G	A	A	G	G	T	C	C	C	A	C	C	C	G	T	A	A	A	T	T	C	A	C	C	G	A	T	G	T	C	T	G	G	T	A
19NORD-124	NRPN	6	59	65	A	T	G	G	G	G	T	A	T	G	G	A	A	G	G	T	C	C	C	C	C	C	C	G	T	T	A	G	T	T	C	A	C	C	G	A	T	G	T	C	T	G	G	T	A
19Nord-127	NRPN	9	55	64	A	T	G	T	G	G	T	A	T	A	C	A	A	G	C	W	T	C	T	A	T	C	A	A	T	T	A	G	T	G	C	A	C	T	G	A	T	G	W	C	T	G	G	G	G
2021MD3070	RGON	8	59	67	A	C	G	G	A	G	T	A	T	A	C	G	A	G	G	T	T	C	C	C	T	T	A	A	T	T	A	A	T	G	C	A	C	T	G	A	C	T	T	C	T	G	G	G	G
20CP010051	NRPN	10	56	66	A	C	G	G	G	G	T	A	T	R	G	A	A	G	G	T	C	C	C	C	C	Y	A	R	T	A	A	A	T	T	C	A	C	T	G	A	T	K	T	C	T	G	G	G	G
20CP010052	NRPN	8	59	67	A	T	G	G	G	G	T	A	T	A	G	A	A	A	G	T	C	C	C	C	C	C	C	G	T	A	A	A	T	T	C	A	C	T	G	A	T	G	T	C	T	G	G	G	G
20CP010053	NRPN	8	55	63	A	T	G	G	G	G	T	A	T	G	G	A	A	R	G	A	C	C	C	C	C	C	C	G	T	A	A	A	T	T	C	A	C	T	G	A	T	G	T	C	T	G	G	G	G
20CP010056	NRPN	8	60	68	A	Y	G	G	G	G	T	A	T	G	G	A	A	G	C	T	C	C	C	C	C	C	C	G	T	A	A	A	T	T	C	A	C	T	G	A	T	G	T	C	T	A	G	G	G
20CP010061	SRPN	8	63	71	A	T	G	G	G	G	T	A	T	G	G	A	A	G	C	T	C	C	T	C	T	C	C	A	T	T	A	G	T	T	T	A	C	T	G	A	T	G	T	C	T	A	G	G	G
20CP010063	SRPN	13	64	77	A	T	G	G	G	G	T	A	T	G	G	A	A	A	G	T	C	C	C	C	Y	C	A	A	C	T	G	G	T	T	Y	A	G	T	G	A	T	G	T	C	T	G	G	G	G
20CP010066	NRPN	8	57	65	A	Y	G	G	G	G	T	A	T	A	G	A	A	G	G	T	C	C	C	A	C	C	C	G	T	T	A	G	T	T	C	A	C	T	G	A	T	G	T	C	T	G	G	G	G
20CP010069	SRPN	10	58	68	A	T	G	G	A	G	T	A	T	A	G	A	A	A	G	T	C	C	C	C	C	C	C	R	T	T	A	G	T	T	C	A	C	T	G	A	T	G	T	C	T	G	G	G	G
20CP010072	SRPN	12	63	75	A	C	R	G	G	G	T	A	T	G	G	A	A	G	G	T	C	C	C	C	C	T	C	A	T	A	A	A	T	T	C	A	C	T	G	A	C	G	A	C	T	G	G	G	G
21CP010029	SRPN	10	67	77	A	T	G	G	G	G	T	A	T	G	G	A	A	G	G	T	C	C	C	C	C	T	C	A	T	T	A	G	T	T	C	A	C	T	G	A	T	G	T	C	T	G	G	G	G
21CP010038	SRPN	9	55	64	A	C	G	G	G	G	T	A	T	G	G	A	A	G	C	W	C	C	C	C	C	C	C	G	T	T	A	A	T	G	C	A	C	T	G	A	T	G	T	C	T	G	G	G	G
21CP010041	SRPN	9	60	69	A	C	G	G	G	G	T	A	T	G	G	A	A	G	C	T	C	C	C	C	C	T	C	A	T	T	A	A	T	T	C	A	C	T	G	A	T	G	T	C	T	G	G	G	G
21CP010042	SRPN	9	56	65	A	Y	G	G	G	G	T	A	T	G	G	A	A	G	G	T	C	C	C	C	C	T	C	A	T	A	A	A	T	T	C	A	C	T	A	A	T	G	T	C	T	G	G	G	G
21NORD-151	RGON	8	51	59	A	T	G	G	G	G	T	A	T	A	G	A	A	G	G	T	C	C	C	C	C	C	C	G	T	A	A	A	T	G	C	A	C	C	G	G	C	T	T	C	T	G	G	G	G
21NORD-152	RGON	9	53	62	A	T	G	G	A	G	T	A	T	G	G	A	A	G	C	W	C	C	C	C	C	T	C	A	T	T	A	A	T	T	C	A	C	T	G	A	T	G	T	C	T	G	G	K	A
21NORD-153	RGON	11	56	67	A	C	G	G	G	G	T	A	T	G	G	A	A	G	C	T	T	C	C	C	C	C	C	G	T	T	A	G	T	T	C	A	C	C	G	A	C	K	W	C	T	G	G	G	G
21NORD-154	RGON	7	53	60	A	T	G	G	G	G	T	A	T	A	G	A	A	G	C	A	C	C	C	C	C	C	C	G	T	T	A	G	T	T	C	A	C	T	G	A	T	T	T	C	T	G	G	T	A
21NORD-155	RGON	8	59	67	A	T	G	G	G	G	T	A	T	A	G	A	A	G	C	T	C	C	C	C	C	T	C	A	T	T	A	A	T	T	C	A	C	T	G	A	T	T	T	C	T	G	G	T	G
21NORD-156	RGON	8	63	71	A	C	G	G	G	G	T	A	T	R	G	A	A	G	C	T	C	C	C	C	C	T	C	A	T	T	A	G	G	T	C	A	C	T	G	A	T	K	T	T	T	G	G	G	R
21NORD-157	RGON	9	58	67	A	C	G	G	A	G	T	A	T	A	G	A	A	G	G	T	C	C	T	A	T	C	C	A	T	T	A	A	T	T	C	A	G	T	G	A	T	G	T	C	T	G	G	K	G
21NORD-158	RGON	11	60	71	A	T	G	G	G	G	T	A	T	A	G	A	A	G	G	T	C	C	C	C	C	T	C	A	T	T	A	A	G	T	C	A	C	T	G	A	T	G	T	C	T	G	G	G	A
21NORD-159	RGON	7	53	60	A	Y	G	G	G	G	T	A	T	A	G	A	A	G	S	T	C	C	C	C	C	Y	C	G	T	A	A	A	T	T	C	A	C	T	G	A	T	G	T	T	T	G	G	K	A
21NORD-160	RGON	10	55	65	A	T	G	T	A	G	T	A	T	A	G	A	A	A	C	T	C	C	C	C	C	T	C	A	T	T	A	A	T	T	C	A	C	T	G	A	T	G	T	C	T	A	G	G	G
21NORD-161	RGON	11	67	78	A	T	G	G	G	G	T	A	T	A	G	A	A	G	G	T	C	C	Y	A	Y	Y	C	A	T	T	A	A	T	T	C	G	C	T	G	A	T	G	T	T	T	G	G	G	G
21NORD-162	RGON	8	59	67	A	T	G	G	G	G	T	A	T	A	G	A	A	G	C	T	C	C	C	C	C	T	C	A	T	T	A	A	T	T	C	A	C	C	G	A	T	G	T	C	T	G	G	G	G
21NORD-163	RGON	7	51	58	A	T	G	G	G	G	T	A	T	A	C	A	A	G	G	T	C	C	T	C	T	C	C	A	T	T	A	A	T	G	C	A	C	T	G	A	T	G	T	T	T	G	G	T	A
21NORD-164	RGON	10	60	70	A	T	G	G	G	G	Y	A	T	A	G	A	A	G	G	T	C	C	C	C	C	T	C	A	T	T	A	G	T	T	C	A	C	T	G	A	T	G	T	T	T	G	G	G	G
21NORD-165	RGON	9	61	70	G	T	G	G	G	G	T	A	T	R	G	A	A	G	G	T	C	C	C	C	C	T	C	A	T	T	A	G	T	T	C	A	C	T	G	A	T	G	T	T	T	G	G	G	G
21NORD-166	RGON	7	57	64	G	T	G	G	G	G	T	A	T	G	G	A	A	G	G	T	C	C	T	A	T	C	C	A	T	T	A	A	T	T	C	A	C	T	G	A	T	G	T	C	T	G	G	G	G
21NORD-167	RGON	8	61	69	A	T	G	G	G	G	T	A	T	G	G	A	A	G	S	T	C	C	C	C	C	T	C	A	T	T	A	G	T	T	C	A	C	T	G	A	T	K	T	C	T	G	A	G	G
21NORD-168	RGON	7	56	63	A	T	G	G	G	G	T	A	T	A	G	A	A	G	C	T	C	C	C	C	C	T	C	A	T	T	A	G	T	G	C	A	C	C	G	A	C	T	T	C	T	G	G	G	G
22SENB24	RGON	11	62	73	A	T	A	G	G	G	T	A	T	A	G	A	A	G	G	T	C	C	C	C	C	T	C	A	T	T	R	G	T	T	C	A	C	T	G	A	C	T	T	C	T	G	G	G	G
22SENB46	RGON	11	61	72	A	T	G	G	G	G	T	A	T	G	G	A	A	G	C	T	C	C	C	M	C	T	C	A	T	T	A	A	T	T	C	A	C	T	G	A	T	G	T	C	T	G	G	G	G
22SENB6	RGON	9	55	64	A	T	A	G	G	G	T	A	T	G	G	A	A	G	C	T	C	C	C	C	C	Y	C	R	T	T	A	G	T	T	C	G	C	T	A	A	T	G	T	C	T	A	G	G	G
22SENC30	RGON	8	60	68	A	T	G	G	G	G	T	A	T	G	G	A	A	G	G	T	C	C	C	C	C	C	C	G	T	T	A	A	T	T	C	A	C	T	G	A	C	T	T	C	T	G	G	G	A
22SENC32	RGON	9	55	64	A	T	G	G	G	G	T	A	T	G	G	A	A	G	G	T	C	C	C	C	C	C	C	G	T	A	A	A	T	T	C	A	C	T	G	A	Y	K	T	C	Y	G	G	T	A
22SEND7	RGON	10	51	61	A	T	G	G	G	G	T	A	T	A	G	A	A	R	G	T	Y	C	C	C	C	C	C	G	C	T	A	A	G	T	C	A	C	T	G	A	T	G	T	T	C	G	G	T	A
22SEND9	RGON	9	55	64	A	T	G	G	A	G	T	A	T	G	G	A	A	G	C	T	C	C	C	C	C	C	C	G	T	A	A	A	T	T	C	A	C	T	G	A	T	G	T	C	T	G	G	T	A
BASF-12	SRPN	14	59	73	A	T	G	G	G	A	C	A	T	G	G	A	A	G	C	T	C	C	C	C	C	T	C	A	T	T	A	G	T	T	T	A	S	T	G	A	T	G	T	C	T	G	G	G	G
BASF-13	SRPN	12	63	75	A	T	A	G	G	G	T	A	T	G	G	A	A	G	S	T	C	C	C	C	C	T	C	A	C	A	A	A	T	T	Y	A	C	T	G	A	T	G	T	C	T	G	G	G	G
BASF-7	SRPN	10	56	66	A	T	G	G	G	G	C	A	T	G	S	A	A	R	C	T	C	C	C	C	C	Y	A	R	T	A	A	A	T	T	C	A	C	T	G	A	T	G	T	C	T	A	G	T	R
CO13007-F6R	SRPN	8	64	72	A	T	G	G	G	G	T	A	T	R	G	A	A	G	G	T	C	C	C	A	C	T	A	A	T	T	A	G	T	T	C	A	C	T	G	A	T	G	T	C	T	G	G	G	G
CO16D1487	SRPN	11	60	71	A	T	G	G	G	A	C	A	T	A	G	R	A	G	S	W	C	A	C	C	C	Y	C	A	T	T	A	A	T	T	C	A	G	T	A	A	T	G	T	C	T	A	G	G	G
CO16D402W	SRPN	10	57	67	A	T	G	T	G	G	T	A	T	G	S	A	A	G	C	W	C	A	C	A	C	T	C	A	T	T	A	G	T	T	C	A	C	T	R	A	T	G	T	C	T	A	A	G	G
CO16SF027	RGON	11	54	65	A	T	G	K	G	A	C	A	T	A	G	G	A	G	G	T	C	A	C	C	C	T	A	A	T	T	A	A	T	G	C	A	C	T	G	A	T	G	T	C	T	G	G	G	G
CO16SF032	RGON	12	56	68	A	Y	G	G	G	A	C	A	T	A	G	R	A	G	G	W	C	A	C	M	C	T	A	A	T	T	R	A	T	T	C	A	C	T	G	A	T	G	T	C	T	A	A	G	G
CO16SF067	RGON	9	61	70	A	C	G	G	A	G	T	A	T	A	G	A	A	G	C	W	C	C	C	C	C	T	C	A	T	T	A	G	T	T	C	A	C	T	G	A	T	G	T	T	T	R	A	G	G
CO16SF070	NRPN	9	58	67	R	T	G	G	G	G	T	A	T	A	G	A	A	G	G	T	C	A	C	C	C	T	C	A	T	T	A	A	T	T	C	A	C	T	G	A	T	G	T	C	T	A	A	G	G
CO17449R	RGON	9	58	67	A	T	A	G	G	A	C	A	T	G	G	A	A	R	G	T	Y	C	C	A	C	T	C	A	T	T	A	A	T	G	T	A	C	T	G	A	T	G	T	C	T	G	G	K	A
CO18035RA	RGON	9	56	65	G	T	G	G	G	G	T	A	T	R	G	A	R	G	C	T	T	C	C	C	C	T	A	A	T	T	A	A	T	T	C	A	C	T	G	A	T	G	T	T	T	G	G	G	G
CO18042RA	RGON	10	61	71	A	T	G	G	R	G	T	A	T	A	G	A	A	G	C	T	C	M	C	C	C	T	C	A	T	A	A	A	T	T	C	A	C	T	G	A	T	G	T	T	T	G	G	G	G
CO18228RA	RGON	8	59	67	A	T	G	T	G	G	T	A	T	A	G	A	A	G	C	T	C	C	C	C	C	T	C	A	T	A	A	A	T	T	C	A	C	T	G	A	T	G	T	C	T	G	G	G	G
CO18922W	RGON	8	58	66	A	T	G	G	G	G	T	A	T	A	G	G	A	G	G	T	C	A	C	C	C	T	C	A	T	T	A	A	T	T	T	A	C	T	G	A	T	G	T	C	C	G	G	G	G
CO18D007W	RGON	10	54	64	A	Y	G	G	G	A	C	A	T	A	G	A	A	G	G	W	Y	A	C	C	C	T	A	A	T	W	A	A	T	T	C	A	C	T	G	A	T	G	T	C	T	A	A	G	G
CO18D297R	RGON	12	56	68	A	T	A	G	G	A	C	A	T	G	G	G	A	R	G	T	C	A	C	C	C	T	C	A	T	T	A	A	T	T	C	R	C	T	A	G	T	G	T	C	T	A	A	G	G
CO18SFD009W	RGON	9	58	67	A	T	G	G	G	G	T	A	G	A	G	G	A	G	G	T	C	A	C	A	C	T	A	A	T	T	R	G	T	T	T	A	C	T	G	A	T	G	T	C	T	G	G	G	G
CO19041R	RGON	11	56	67	A	T	G	G	G	G	T	A	T	A	G	A	A	G	C	T	T	A	C	C	C	T	C	A	T	A	A	A	T	T	C	A	C	T	G	A	T	G	T	C	T	G	G	G	G
CO19233R	RGON	8	61	69	A	T	G	G	G	G	T	A	T	G	G	A	A	G	C	T	C	C	C	C	C	T	C	A	T	A	A	A	T	T	C	A	C	T	G	A	T	G	T	C	T	G	A	G	G
CO19391R	RGON	12	66	78	A	T	G	G	G	G	T	A	T	G	G	A	A	G	C	T	C	C	C	C	C	T	C	A	T	T	A	G	T	T	C	A	G	T	G	A	T	G	T	C	T	G	G	G	G
CO19393R	RGON	11	63	74	A	Y	G	G	G	G	T	A	T	G	G	A	A	G	S	T	C	C	T	C	T	C	C	A	T	T	G	G	T	T	C	A	G	T	G	A	T	G	T	C	T	G	G	G	G
CO19410R	RGON	10	60	70	A	T	G	G	G	G	C	A	T	A	G	A	A	G	C	T	C	C	C	C	C	T	C	A	T	T	A	A	T	T	C	A	C	T	G	A	T	G	T	C	T	G	G	G	G
CO19D040W	RGON	8	62	70	A	T	G	G	G	G	T	A	T	G	G	A	A	G	C	T	C	C	C	C	C	T	C	A	T	A	A	A	T	T	C	A	C	T	G	A	T	G	T	C	T	G	G	T	A
CO19D042W	RGON	9	60	69	A	T	G	G	G	G	T	A	T	G	C	A	A	G	C	T	C	C	C	C	C	T	C	A	T	T	A	A	T	T	C	A	C	T	G	A	T	G	T	C	T	G	G	T	A
CO19D087R	RGON	10	59	69	A	T	G	G	G	G	T	A	T	G	G	A	A	G	C	T	C	C	C	C	C	T	C	A	T	T	G	A	T	G	C	A	C	T	A	A	T	G	T	C	T	G	G	G	G
CO19D223W	RGON	9	57	66	A	T	G	G	G	G	T	A	G	G	G	G	A	G	C	T	T	C	C	C	C	T	C	A	C	T	A	G	T	T	C	A	C	T	A	A	T	G	T	C	T	G	G	T	A
CO19D255W	RGON	8	60	68	A	T	G	G	G	G	T	A	T	G	G	A	A	G	C	T	C	C	C	C	C	T	C	A	T	T	A	A	T	T	C	A	C	T	G	G	T	G	T	C	Y	G	G	T	G
CO19D304R	RGON	17	61	78	A	T	G	G	G	G	T	A	T	A	G	A	A	G	G	T	C	A	C	C	C	T	C	A	C	T	A	A	G	T	C	A	C	T	G	A	C	G	A	C	T	G	G	G	G
CO19D322R	RGON	10	58	68	A	T	G	G	G	G	T	A	T	G	G	A	A	G	C	T	T	A	C	C	C	T	M	A	T	W	A	G	K	T	C	A	C	T	G	A	T	G	T	C	T	G	G	G	G
CO19S038R	RGON	12	63	75	A	T	G	G	G	G	T	G	G	G	C	G	A	G	S	T	C	C	C	C	C	T	C	A	T	T	A	A	T	T	T	A	C	T	G	A	T	G	T	C	T	A	G	G	R
CO19S069W	RGON	11	62	73	A	T	G	G	G	G	T	A	T	G	G	A	A	G	S	T	C	C	C	C	C	T	C	A	T	A	A	A	T	T	C	A	C	T	A	A	T	G	T	C	T	A	G	G	G
CO19S076R	RGON	10	63	73	A	T	G	G	G	A	C	A	T	G	G	A	A	G	C	T	C	C	C	C	C	T	C	A	T	T	A	A	T	K	C	A	C	T	G	A	T	G	T	C	T	G	G	G	G
CO19S085W	RGON	9	62	71	A	T	G	G	G	G	T	A	T	A	G	A	A	G	C	T	C	C	C	C	C	T	C	A	T	T	G	G	T	T	C	A	C	T	G	A	T	G	T	C	T	G	G	T	R
CO19S088W	RGON	11	62	73	A	T	G	G	G	G	T	A	T	G	G	A	A	G	C	T	C	C	C	C	C	T	C	A	C	A	A	A	T	T	C	A	C	T	R	A	T	G	T	C	T	A	A	G	G
CO19S091W	RGON	9	61	70	A	T	G	G	G	G	T	A	T	G	G	G	A	G	C	T	T	C	C	M	C	T	C	A	T	T	A	A	T	T	C	A	C	T	A	A	T	G	T	C	T	A	G	G	G
CO19S129W	RGON	9	66	75	A	T	G	G	G	G	T	A	T	G	G	G	A	A	G	T	C	C	C	C	C	T	C	A	T	T	G	G	T	T	C	R	C	T	G	A	T	G	T	C	T	A	G	G	G
DH15HRW-65-142	SRPN	10	60	70	A	T	G	G	A	G	T	A	T	R	G	A	A	R	C	T	C	C	C	C	C	T	C	A	T	T	A	A	T	K	C	A	C	T	G	G	T	G	T	C	T	G	G	G	G
DH18HRW-138-56	RGON	8	61	69	A	C	G	G	G	G	T	A	T	G	G	R	A	G	G	T	C	C	C	C	C	T	C	A	T	T	A	G	T	T	C	A	C	T	G	A	T	G	T	C	T	G	G	G	A
Jagalene	SRPN	13	59	72	A	T	G	G	G	G	T	A	T	G	S	A	A	A	G	T	C	C	T	C	T	C	M	A	T	T	A	A	T	T	T	A	G	T	G	A	T	G	T	C	T	G	G	K	G
Jerry	NRPN	9	56	65	A	T	G	T	G	G	T	A	T	A	G	A	A	G	C	T	Y	C	C	A	C	T	C	A	Y	A	A	A	G	T	C	A	C	T	A	R	T	G	T	T	Y	R	A	G	G
Kharkof	NRPN	9	61	70	A	T	G	G	G	G	T	A	T	R	G	A	A	G	G	T	C	C	C	C	C	T	C	A	T	T	A	G	T	T	C	A	C	T	G	A	T	G	A	T	T	G	G	K	A
KS120215K-6	SRPN	9	62	71	A	T	G	G	G	G	T	A	T	G	G	A	A	G	G	T	C	C	C	C	C	C	C	G	T	A	A	A	T	T	C	A	C	T	G	A	T	G	T	C	T	G	G	G	G
KS130403M-3	RGON	9	63	72	A	Y	G	G	G	G	T	A	T	G	G	A	A	G	G	T	C	C	T	M	T	C	C	A	T	T	A	A	T	T	C	A	C	T	G	A	T	G	T	C	T	G	G	G	G
KS13DH0041-35	SRPN	10	57	67	R	T	G	G	G	G	T	A	T	G	S	A	A	G	C	T	C	C	C	C	C	C	C	G	Y	T	A	A	T	T	C	A	C	T	G	A	C	T	T	C	T	G	G	G	G
KS140064M-1	RGON	14	65	79	A	T	G	G	G	G	T	A	T	G	G	A	A	G	S	T	C	C	C	C	C	Y	C	A	T	T	A	G	T	T	C	A	G	T	G	A	T	G	T	C	T	G	G	G	G
KS140732K-2	RGON	9	63	72	A	T	G	G	G	G	T	A	T	G	G	A	A	G	G	T	C	C	C	C	C	T	C	A	T	T	A	A	T	T	C	A	C	T	G	A	T	G	T	C	T	G	G	G	G
KS140794K-8	RGON	7	59	66	A	T	G	G	G	G	T	A	T	G	G	G	A	G	G	T	C	C	C	C	C	T	C	A	T	T	A	A	T	T	C	A	C	T	A	A	T	G	T	C	T	G	G	T	A
KS141050K-10	RGON	11	58	69	A	T	G	G	G	G	T	G	T	G	G	A	A	G	C	T	Y	C	C	C	C	T	C	A	T	T	A	A	T	G	C	A	C	T	G	A	C	K	T	C	T	G	G	G	G
KS14FHB0599M-2	RGON	11	67	78	A	T	G	G	G	R	Y	A	T	G	G	A	A	G	G	T	C	C	C	C	C	T	C	A	T	T	A	G	T	T	C	A	S	T	G	A	T	G	T	C	T	G	G	G	G
KS14FHB0732M-4	RGON	10	63	73	A	T	G	G	G	G	T	A	T	G	G	A	A	A	G	T	C	C	C	C	C	T	C	A	T	T	A	R	T	T	C	A	C	T	G	R	T	G	W	C	T	G	G	G	G
KS14HD286	SRPN	7	61	68	A	T	G	G	G	G	T	A	T	R	G	A	A	G	G	T	C	A	C	A	C	T	C	A	T	T	A	G	T	T	T	A	C	T	G	G	T	G	A	C	T	G	G	G	G
KS160332S-3	RGON	12	63	75	A	T	G	G	G	G	T	A	T	R	C	A	A	G	G	T	C	C	C	C	C	T	C	A	T	T	A	A	T	T	C	A	C	T	G	A	T	G	T	C	T	G	G	G	G
KS160352S-1	RGON	10	64	74	G	T	G	G	G	G	T	G	T	G	G	A	A	G	G	T	C	C	C	C	C	T	C	A	T	T	A	G	T	T	C	A	C	T	G	A	T	G	T	C	T	G	G	G	G
KS160458S-1	RGON	9	61	70	A	T	G	G	G	G	T	A	T	A	G	A	A	G	G	T	C	C	T	C	T	C	C	A	T	T	A	A	T	T	C	A	C	T	G	A	C	T	T	Y	T	G	G	G	G
KS160473S-6	RGON	9	63	72	A	T	G	G	G	A	C	A	T	G	G	A	A	G	G	T	C	C	T	C	T	C	C	A	T	T	A	A	T	G	C	A	C	T	G	A	T	G	T	C	T	G	G	G	G
KS160476S-6	RGON	10	61	71	A	T	G	G	G	G	T	A	T	G	G	A	A	G	G	T	C	C	C	C	C	C	C	G	T	T	A	A	T	T	T	A	G	T	G	A	T	G	T	C	T	A	G	G	G
KS160524S-10	RGON	10	64	74	A	T	G	G	G	G	T	A	T	G	G	A	A	G	G	T	C	C	Y	A	Y	Y	C	A	T	T	A	A	T	T	C	A	G	T	G	A	T	G	T	C	T	G	G	G	G
KS160563S-2	RGON	8	66	74	A	T	G	G	G	G	T	A	T	G	G	A	A	G	G	T	C	C	C	A	C	T	C	A	T	T	A	A	T	T	T	A	C	T	G	A	T	G	T	C	T	G	G	G	G
KS160720S-1	RGON	10	58	68	A	C	G	G	G	G	T	A	T	G	G	A	A	A	C	T	C	C	C	C	C	T	C	A	T	T	A	G	T	T	T	A	C	T	G	A	T	G	T	T	T	A	G	G	G
KS160765S-1	RGON	12	62	74	A	C	A	G	G	G	T	A	T	G	G	A	A	G	C	T	C	C	T	C	T	C	C	A	T	T	A	A	T	T	C	A	C	T	G	A	C	T	T	C	T	G	G	G	G
KS160786S-4	RGON	10	55	65	A	T	G	G	G	G	T	A	T	A	G	A	A	G	G	T	C	C	C	C	C	C	A	G	T	T	A	A	T	T	C	A	G	T	G	A	T	G	T	C	T	G	G	G	G
KS160855S-4	RGON	13	54	67	A	C	G	G	A	G	T	A	T	R	C	A	A	G	G	A	C	C	C	C	C	C	C	G	T	T	A	A	T	G	C	A	C	T	G	A	Y	T	T	C	T	A	G	G	G
KS160998S-2	RGON	10	62	72	G	T	G	T	G	A	C	A	T	G	G	A	A	G	G	T	C	C	C	C	C	C	C	G	T	T	A	A	T	T	C	A	C	T	G	A	T	G	T	C	T	G	G	G	G
KS16DH0002-12	SRPN	9	64	73	A	T	G	G	G	G	T	A	T	G	G	A	A	G	C	T	C	C	C	C	T	C	C	A	T	T	A	G	T	T	C	A	C	T	G	A	T	G	T	C	T	G	G	G	G
KS16DH0010-17	SRPN	12	59	71	A	C	A	T	G	G	T	A	T	G	G	A	A	G	G	T	C	C	C	C	C	T	C	A	T	T	A	A	T	T	C	A	C	T	G	G	T	G	T	C	T	G	G	G	G
KS170025D-6	RGON	11	65	76	A	T	G	G	G	G	T	A	T	A	G	A	A	G	G	T	Y	C	T	C	T	Y	C	A	T	T	A	A	T	T	T	A	S	T	G	A	Y	T	T	C	T	G	G	G	G
KS170275D-1	RGON	10	64	74	A	T	G	G	G	G	T	A	T	G	G	A	A	G	G	T	C	C	C	C	C	T	C	A	T	T	A	G	T	T	C	A	C	T	G	A	T	G	T	C	T	A	G	G	G
KS18H110-3	SRPN	9	59	68	A	T	G	G	G	G	T	A	T	G	G	A	A	G	C	T	C	A	C	C	C	T	A	A	T	A	A	G	T	T	T	A	C	T	G	A	T	G	T	C	T	G	G	T	A
KS18H111-3	SRPN	12	60	72	A	T	G	G	G	G	T	A	T	G	G	A	A	G	C	T	C	A	C	C	C	T	C	A	T	T	A	G	T	T	C	A	G	T	G	A	T	G	T	C	T	G	G	G	G
KS18H19-6	SRPN	9	64	73	R	T	G	G	G	G	T	A	T	G	G	A	A	G	G	T	C	C	C	C	C	T	C	A	T	T	A	A	T	T	T	A	C	T	G	A	T	G	T	C	T	G	G	G	G
KS19H10	SRPN	11	71	82	A	Y	G	G	G	G	T	A	T	G	G	A	A	G	G	T	C	C	C	C	C	T	C	A	T	T	R	G	T	T	T	A	C	T	G	A	T	G	T	C	T	G	G	K	R
KS19H21	SRPN	10	62	72	A	T	G	G	G	G	C	A	T	A	G	A	A	G	C	T	C	A	C	C	C	T	C	A	T	T	G	G	T	T	C	A	C	T	G	A	T	G	A	C	T	G	G	G	G
KS19HD68	SRPN	9	64	73	A	T	G	G	G	G	T	A	T	R	G	A	A	G	G	T	C	C	C	C	C	T	C	A	T	T	A	A	T	T	C	A	C	T	G	A	T	G	T	C	T	G	G	G	G
KS19HD69	SRPN	9	63	72	A	T	G	G	G	G	T	A	T	G	G	A	A	A	G	T	C	A	C	A	C	T	C	A	T	T	A	A	T	T	C	A	C	Y	G	A	T	G	A	C	C	G	G	G	G
KS21H106	RGON	12	67	79	A	T	G	G	G	G	T	A	T	A	G	A	A	G	G	T	C	C	C	C	C	T	C	A	T	T	G	G	T	T	T	A	G	T	G	A	T	G	T	C	T	G	G	G	G
KS21H11	RGON	7	59	66	G	C	G	G	G	G	T	A	T	A	G	A	A	G	G	T	C	C	C	A	C	T	C	A	T	T	A	G	T	T	T	A	C	T	G	A	T	G	T	C	T	G	G	G	G
KS21H114	RGON	11	63	74	A	T	A	G	G	G	T	A	T	G	G	A	A	G	G	T	C	C	C	C	C	T	C	A	T	T	A	A	T	T	C	A	C	T	G	A	T	G	T	C	T	A	G	G	G
KS21H116	RGON	10	64	74	A	T	G	G	A	G	T	A	T	G	G	A	A	G	G	T	C	C	C	A	T	C	C	A	C	T	A	A	T	G	C	A	C	T	G	A	T	G	T	C	T	G	G	K	R
KS21H18	RGON	13	64	77	A	T	A	G	G	G	T	A	T	G	G	A	A	G	G	T	T	C	C	C	C	T	C	A	T	T	A	G	T	T	T	A	C	T	A	A	T	G	T	C	T	G	G	G	G
KS21H3	RGON	9	60	69	A	T	G	G	G	G	T	A	T	G	G	A	A	G	G	T	C	C	C	C	C	T	C	A	T	T	A	A	T	T	T	A	C	T	A	G	T	G	T	C	T	G	G	K	R
KS21H30	RGON	12	64	76	A	T	G	G	G	G	T	A	T	G	G	A	A	G	G	T	C	C	C	C	C	T	C	A	T	T	A	G	T	T	C	A	G	T	G	A	T	G	T	C	T	G	G	G	G
KS21H31	RGON	11	63	74	A	T	G	G	G	G	T	A	G	G	G	A	A	G	C	T	C	C	C	C	C	T	C	A	T	T	A	A	T	T	C	A	C	T	G	A	T	G	T	C	T	G	G	G	G
KS21H36	RGON	10	66	76	A	T	G	G	G	G	T	A	T	G	G	A	A	G	G	T	C	C	C	M	C	T	C	A	T	W	A	A	T	T	T	A	C	T	G	A	T	G	T	C	T	G	R	G	G
KS21H38	RGON	8	63	71	A	T	G	G	G	G	T	A	T	G	G	A	A	G	G	W	C	C	C	A	C	T	C	A	T	T	A	G	T	T	C	A	C	T	G	A	T	G	T	C	T	G	G	G	G
KS21H49	RGON	10	65	75	A	T	G	G	A	G	T	A	T	G	G	A	A	G	G	T	C	C	C	A	C	T	C	A	C	T	A	G	T	T	C	A	C	T	G	A	T	G	T	C	T	G	G	T	A
KS21H6	RGON	7	61	68	A	T	G	G	G	G	T	A	T	G	C	A	A	G	S	T	C	C	Y	A	T	C	C	R	T	T	A	A	T	T	T	A	C	T	G	A	T	G	T	C	T	G	G	G	G
KS21H84	RGON	10	65	75	A	T	G	G	G	G	T	G	T	G	C	A	A	G	G	T	C	A	C	C	C	T	C	A	T	T	A	G	T	T	C	A	C	T	G	A	T	G	T	C	T	G	G	G	G
KS21H85	RGON	10	67	77	A	T	G	G	G	G	T	A	T	G	G	A	A	G	G	T	C	C	C	C	C	T	C	A	T	T	A	A	T	T	C	A	C	T	A	A	T	G	T	C	T	G	G	G	R
KS21H86	RGON	13	61	74	A	T	G	T	G	G	T	R	K	G	C	G	A	G	G	W	C	C	T	C	Y	T	C	A	T	T	A	A	T	T	C	R	C	Y	G	A	T	G	T	C	T	G	G	G	G
KS21HD121	RGON	10	66	76	A	T	G	G	G	G	T	A	T	G	G	A	A	G	G	T	C	C	C	A	C	T	C	A	T	T	A	A	T	T	C	A	G	T	G	A	T	G	T	C	T	G	G	G	G
KS21HD125	RGON	11	68	79	A	T	G	G	G	G	T	A	T	G	G	A	A	G	G	T	C	C	C	C	C	T	C	A	T	T	A	A	T	T	T	A	C	T	G	A	T	G	A	C	T	G	G	G	G
KS21HD144	RGON	15	61	76	A	T	G	G	A	G	T	G	G	G	C	A	A	G	G	T	C	C	C	C	C	T	C	A	T	T	A	A	T	T	C	A	G	T	G	A	T	G	T	C	T	G	G	G	G
KS21HD147	RGON	14	70	84	A	T	G	G	G	G	Y	A	T	G	G	A	A	G	G	T	C	C	C	C	C	T	C	A	T	T	A	A	T	T	T	A	C	C	G	A	C	G	A	C	T	G	G	G	G
KS21HD149	RGON	9	63	72	A	Y	G	G	G	G	T	A	T	G	G	A	A	G	G	T	T	C	C	C	C	T	C	A	T	T	A	G	T	T	C	A	C	T	G	A	T	G	T	Y	T	G	G	G	G
KS21HD154	RGON	16	69	85	A	T	G	G	G	G	T	A	T	G	G	A	A	G	G	T	C	C	C	C	C	T	C	A	C	T	A	G	T	T	T	G	C	C	G	A	C	G	A	Y	T	G	G	G	G
KS21HD156	RGON	9	66	75	A	T	G	G	G	G	T	A	T	G	G	A	G	G	G	T	C	C	Y	C	C	T	C	A	T	T	A	A	T	T	C	A	C	T	A	A	T	G	T	C	T	G	G	G	G
KS21HD158	RGON	11	65	76	A	T	A	G	G	G	T	A	T	G	G	A	A	G	G	T	C	C	C	C	C	T	C	A	T	T	A	G	T	T	C	A	C	T	G	A	T	G	T	C	T	G	G	G	G
KS21HD159	RGON	8	65	73	A	T	G	G	G	G	T	A	T	G	G	A	A	G	G	T	C	A	C	C	C	T	C	A	T	T	A	A	T	T	C	A	C	T	G	A	T	G	T	C	T	G	G	G	G
KS21HD168	RGON	10	60	70	A	T	G	G	G	G	C	A	T	G	G	A	A	G	G	T	C	C	C	C	C	T	C	A	T	T	A	A	T	G	C	A	C	T	G	A	C	G	T	C	T	G	G	G	G
KS21HD170	RGON	9	62	71	A	T	G	G	G	G	C	A	T	G	G	A	A	G	G	T	C	C	C	C	C	T	C	A	T	T	A	G	T	T	C	A	C	T	G	A	T	G	T	C	T	A	A	G	G
KS21HD172	RGON	11	62	73	A	T	G	G	G	G	T	A	T	G	G	A	A	G	G	T	C	C	C	C	C	T	C	A	T	T	A	A	T	T	T	A	C	T	G	A	T	G	T	C	T	G	G	G	G
KS21HDW138	RGON	11	65	76	A	T	G	G	G	G	T	A	T	G	C	A	A	G	G	T	Y	C	C	C	C	T	C	A	T	T	A	A	T	T	T	A	C	T	G	A	T	G	T	C	T	G	G	G	G
KS21HW27	RGON	12	65	77	A	T	G	G	G	G	T	A	T	G	G	A	A	G	C	T	C	C	C	C	C	T	C	A	T	T	A	G	T	T	C	A	C	T	G	A	T	G	A	C	T	G	G	G	G
KS21HW54	RGON	10	61	71	A	T	G	G	G	G	T	A	K	A	G	A	A	G	C	T	C	C	C	C	C	T	C	A	T	T	A	A	T	T	T	A	C	T	G	A	T	G	T	C	T	G	G	G	G
KS21N16MD9210-B03-15	RGON	10	57	67	G	C	G	G	R	G	T	A	T	G	C	A	A	G	G	T	C	C	T	C	T	C	C	A	T	T	A	G	T	T	C	A	C	T	G	A	T	G	T	C	T	G	G	G	G
KS21N16MD9261-F02-3	RGON	10	66	76	A	T	A	G	G	G	T	A	T	G	G	A	A	G	S	T	C	C	C	C	C	T	C	A	T	T	A	A	T	T	T	A	C	T	G	A	C	K	T	C	T	G	G	G	G
KS21U7263-B3-6-4	RGON	11	67	78	A	C	G	G	G	G	C	A	T	G	G	A	A	G	G	T	Y	C	C	C	C	T	C	A	T	T	G	G	T	T	C	A	C	T	G	A	T	G	T	C	T	G	G	G	G
KS21U7266-E1-B2	RGON	17	67	84	A	C	G	G	G	G	T	G	G	G	C	A	A	G	G	T	C	M	C	C	C	T	C	A	T	T	G	G	T	T	C	A	C	C	G	A	C	G	W	C	T	G	G	K	G
KS21U7274-A-G149	RGON	12	66	78	A	T	G	G	G	G	T	A	G	G	C	A	A	G	G	T	C	C	C	C	C	T	C	A	T	T	A	G	T	T	T	A	C	T	G	A	T	G	T	C	T	G	G	G	G
KS21U7274-A-G155	RGON	12	68	80	A	T	G	G	G	G	T	A	K	G	C	A	A	G	C	T	C	C	C	C	C	T	C	A	T	T	A	G	T	T	C	A	C	T	G	A	T	G	T	C	T	G	G	G	G
KS21U7294-G6-4-3	RGON	8	67	75	A	T	G	T	G	G	T	A	T	G	G	A	A	G	G	T	C	C	C	A	C	T	C	A	T	T	A	G	T	T	T	A	C	T	G	A	T	G	T	C	T	G	G	G	G
KS21U7294-G6-4-7	RGON	10	65	75	A	T	G	G	G	G	T	A	T	G	G	A	A	G	G	A	C	C	C	C	C	T	C	A	T	T	A	G	T	T	T	A	C	T	G	A	T	G	T	C	T	G	G	G	G
KS21U7321-B2-B7	RGON	16	66	82	A	T	G	G	G	G	T	G	G	G	C	R	A	G	G	T	C	C	C	C	C	T	C	A	T	T	A	R	T	T	T	G	C	C	G	A	C	G	T	C	T	A	G	G	G
KS21U7420-S9	RGON	9	62	71	A	T	G	G	R	G	T	A	T	R	G	A	A	G	G	T	C	C	T	C	T	C	C	A	T	T	A	A	T	T	C	A	G	T	G	A	T	G	T	C	T	G	G	G	G
KS21U7445-H9-C3	RGON	17	61	78	A	T	G	G	G	G	T	G	G	A	C	A	A	G	C	T	C	C	C	C	C	T	C	A	T	T	G	G	T	T	Y	G	C	C	G	A	C	G	A	C	T	A	G	G	G
KS21U7445-H9-C6	RGON	15	64	79	A	T	G	G	G	G	T	R	G	G	C	A	A	G	C	T	C	C	C	C	C	T	C	A	T	T	A	A	T	T	Y	G	C	C	G	A	C	G	A	C	T	A	G	G	G
KS21U7494-G14-C6	RGON	18	67	85	A	T	G	G	G	G	T	G	G	G	C	G	G	G	G	T	C	C	C	C	C	T	C	A	T	T	A	A	G	T	T	G	C	C	G	A	C	G	A	C	T	G	G	G	G
KS21U7494-H1-B8	RGON	17	61	78	A	T	G	G	G	G	T	G	G	A	G	A	A	G	C	T	C	C	T	C	T	C	C	A	T	T	A	A	T	T	T	G	C	C	G	A	C	G	A	T	T	G	G	G	G
KS21U7494-H5-C1	RGON	17	65	82	A	T	G	G	G	G	T	A	T	G	C	A	A	G	C	T	C	C	C	C	C	T	C	A	T	T	A	A	T	T	T	G	C	C	G	A	C	G	A	C	T	G	G	G	G
KS21U7693-A-2-3	RGON	9	53	62	A	C	G	G	G	G	T	A	T	A	G	A	A	G	G	T	T	C	Y	C	C	T	C	A	T	T	A	A	T	T	C	A	C	T	G	G	C	T	T	C	T	A	A	G	G
KS21U7748-A-10	RGON	11	55	66	G	C	G	G	R	G	C	A	T	G	G	A	A	G	G	T	C	C	T	C	T	C	C	A	T	T	A	A	T	T	C	A	C	T	G	A	T	G	T	C	T	G	G	G	G
KS21U8086-13-14	RGON	11	60	71	R	C	G	G	A	G	T	A	T	G	G	A	A	G	G	T	C	A	C	C	C	T	A	A	T	T	A	A	T	T	C	A	C	T	G	A	Y	T	T	C	T	G	G	G	G
KS21U8086-13-44	RGON	13	63	76	A	T	G	G	A	R	C	A	T	G	G	A	G	G	G	T	C	C	Y	C	C	T	C	A	T	T	A	A	T	T	C	A	C	T	G	A	T	K	T	Y	T	G	G	G	G
KS21U8336-E-2	RGON	10	56	66	A	C	G	G	R	G	T	A	T	G	G	A	A	G	G	T	C	C	C	C	C	T	C	A	T	T	A	A	T	T	T	A	C	T	G	G	T	G	T	C	T	G	R	G	A
KS21U8337-A-1	RGON	10	62	72	A	T	G	G	G	A	C	G	G	G	G	A	A	G	G	T	C	C	C	C	T	T	C	A	T	T	A	A	T	T	Y	A	C	T	G	A	T	G	T	C	T	A	G	G	G
KS21U8519-F-4	RGON	10	59	69	R	C	G	G	G	G	T	A	T	G	G	A	A	G	G	T	C	C	C	C	C	T	C	A	T	A	A	A	T	G	T	A	C	T	G	A	T	G	T	C	T	A	A	G	G
KS21U8520-C-1	RGON	11	61	72	G	T	G	G	G	G	T	A	T	G	G	A	A	G	G	T	C	C	C	C	C	C	C	G	T	A	A	A	T	T	C	A	C	T	G	A	T	G	T	C	T	G	G	G	G
KS21U8520-S-2	RGON	10	57	67	R	T	G	G	G	G	T	A	T	G	G	A	A	G	G	T	C	C	C	A	C	T	C	A	T	T	G	A	T	T	C	A	C	T	G	A	T	G	T	C	T	G	G	G	G
KS21U8572-A-4	RGON	13	63	76	A	T	G	G	G	G	T	G	T	G	C	A	A	G	G	T	C	C	C	C	C	T	C	A	T	T	G	A	T	T	C	A	C	T	G	A	C	T	T	C	T	R	R	G	G
KS21U8578-B-A3	RGON	8	56	64	A	C	G	G	A	G	T	A	T	G	G	A	A	G	G	T	C	C	T	C	T	C	C	A	T	T	A	A	T	T	C	A	C	T	G	A	T	G	T	C	T	A	A	G	G
KS21U8584-C-A3	RGON	10	60	70	A	C	G	K	G	G	C	A	T	G	G	A	A	G	C	T	C	C	C	C	C	T	C	A	T	A	R	R	T	T	C	A	C	T	G	A	T	G	T	C	T	R	G	G	G
KS21U8715-I-F01	RGON	9	66	75	A	T	G	G	G	G	T	A	T	G	G	A	A	G	G	T	T	C	C	C	C	T	C	A	T	T	A	A	T	T	T	A	C	T	G	A	T	G	T	C	C	G	G	G	G
KS21U8715-J-E07	RGON	9	71	80	A	T	G	G	G	G	T	A	T	G	G	A	A	R	G	A	C	C	C	C	C	T	C	A	T	T	A	R	T	T	T	A	G	T	G	A	T	G	T	C	T	G	G	G	G
LCH17-1390	SRPN	9	61	70	A	T	A	G	G	G	T	A	T	G	G	A	A	G	G	T	C	C	C	C	C	T	A	A	T	T	R	G	T	T	T	A	C	T	G	A	T	T	T	C	T	G	G	G	G
LCH17-3193	NRPN	12	63	75	A	T	G	G	G	G	T	A	T	R	G	A	A	A	S	T	C	C	C	C	C	Y	C	A	T	T	A	R	T	T	Y	A	C	T	G	A	T	G	T	C	T	G	G	G	G
LCH17-3205	NRPN	7	62	69	A	T	G	G	G	G	T	A	T	G	G	A	A	G	G	T	C	C	T	A	T	C	C	A	T	T	A	G	T	T	C	A	C	T	G	A	T	G	T	T	T	G	G	G	G
LCH17-3956	SRPN	10	63	73	A	T	G	G	G	G	T	A	T	G	G	A	A	G	G	W	C	C	C	A	C	T	C	A	T	T	A	A	T	G	T	A	C	T	G	G	T	G	T	C	T	G	G	G	G
LCH17-4889	NRPN	10	55	65	A	T	G	G	G	G	T	A	T	G	G	A	A	G	G	T	C	C	T	A	T	C	C	A	T	T	G	A	T	T	C	A	C	T	A	A	T	G	T	C	T	G	A	G	G
LCH17-5725	NRPN	13	62	75	A	T	A	G	G	G	T	A	T	A	C	A	A	G	G	T	C	C	C	M	C	T	C	A	T	T	A	G	T	T	C	A	C	T	G	A	T	G	T	C	T	G	G	G	G
LCH18-1022	NRPN	10	61	71	A	T	G	G	G	G	T	A	T	G	G	A	A	G	S	T	C	C	C	C	C	T	C	A	T	A	A	A	T	T	C	G	C	T	A	A	T	G	T	Y	Y	G	G	G	G
LCH18-9005	SRPN	12	64	76	A	Y	G	G	R	G	T	A	T	A	G	A	A	G	G	T	C	C	C	C	C	T	C	A	T	T	A	R	T	T	C	A	C	T	G	A	Y	K	T	C	T	G	G	G	G
LCH19DH-147-68	NRPN	11	57	68	A	T	A	G	G	A	C	A	T	G	G	A	A	G	G	T	C	A	C	C	C	T	C	A	T	T	A	A	T	T	C	A	C	T	G	A	T	G	T	C	T	G	G	G	G
LCH19DH-148-43	SRPN	10	58	68	A	T	A	G	G	G	T	A	T	A	G	A	A	G	C	T	C	C	C	C	C	T	C	A	T	A	A	A	T	T	C	A	C	T	G	A	T	G	T	C	T	A	G	G	G
LCH19DH-149-10	NRPN	9	60	69	A	C	G	G	G	G	C	A	T	G	S	A	A	G	G	T	C	C	T	C	T	C	A	A	T	T	A	G	T	T	C	A	C	T	G	A	T	G	T	C	T	G	G	G	G
LCH19DH-149-13	SRPN	9	61	70	A	T	G	G	G	G	C	A	T	G	G	A	A	G	G	T	T	C	T	C	T	C	C	A	T	T	A	A	T	T	C	A	C	T	G	A	T	G	T	C	C	G	G	G	G
LCH19DH-150-40	NRPN	11	61	72	A	C	G	G	G	G	C	A	T	G	G	A	A	G	G	T	C	A	Y	C	Y	C	C	A	T	T	A	G	T	T	C	A	C	T	G	A	T	G	T	C	T	R	G	K	R
LCH19DH-150-85	SRPN	7	58	65	A	T	G	G	G	G	T	A	T	G	G	A	G	G	G	T	C	C	T	C	T	C	C	A	T	T	A	A	T	T	C	A	C	T	G	A	T	G	T	C	T	A	G	G	G
LCH19DH-151-36	NRPN	7	58	65	A	T	G	G	G	G	T	A	T	G	G	A	A	G	C	T	C	C	C	A	C	T	C	A	T	T	A	A	T	T	C	A	C	T	G	A	T	G	T	C	T	A	G	G	G
LCH19DH-152-20	NRPN	7	58	65	A	T	G	G	G	G	T	A	T	G	G	A	A	G	G	T	C	C	C	A	C	T	C	A	T	T	A	A	T	T	C	A	C	T	G	A	T	G	T	C	T	G	G	T	A
LCH19DH-152-25	SRPN	8	64	72	A	T	G	G	G	G	T	A	T	G	G	A	A	G	G	T	C	C	C	C	C	T	C	A	T	T	A	A	T	T	C	A	C	T	G	A	T	G	T	C	T	A	A	G	G
LCH19DH-152-6	SRPN	7	63	70	A	T	G	G	G	G	T	A	T	G	G	A	A	G	G	W	C	C	Y	C	T	C	C	A	T	T	A	A	T	T	C	A	C	T	G	A	T	G	T	C	T	G	G	G	G
LP855-AACNetwork	NRPN	9	60	69	A	C	G	G	G	G	T	A	T	A	G	A	A	G	G	T	T	C	C	C	C	T	C	A	T	T	A	A	T	T	C	A	C	T	G	A	T	G	T	C	T	G	G	G	G
LQ148-AACVortex	NRPN	9	62	71	A	T	G	G	G	G	T	A	T	A	G	A	A	R	C	T	C	C	C	C	C	T	C	A	T	T	A	A	T	T	C	A	C	T	G	A	T	G	T	C	T	G	G	G	G
LR535	NRPN	8	59	67	A	T	G	G	G	G	T	A	T	G	G	G	A	G	G	T	C	C	C	C	C	T	C	A	T	A	A	A	T	T	C	A	C	T	G	A	T	G	T	C	T	G	G	G	G
Mattern	RGON	12	48	60	A	T	G	G	G	G	C	G	T	G	C	A	A	G	G	T	C	C	C	C	C	T	A	A	T	A	A	A	T	G	C	A	C	T	G	A	T	G	T	Y	T	G	G	T	A
MT1855	NRPN	12	62	74	A	Y	G	G	G	G	T	A	T	A	C	A	A	G	G	T	T	C	C	C	C	Y	C	A	T	T	G	G	T	T	C	A	C	T	G	A	T	T	A	C	T	G	G	G	G
MT1872	NRPN	9	65	74	G	T	G	K	G	G	T	A	T	G	G	A	A	R	G	T	Y	C	C	C	C	T	C	A	T	T	A	G	T	T	Y	A	C	T	A	A	T	G	T	C	T	G	G	G	G
MTCL19151	NRPN	9	65	74	R	T	G	G	G	G	T	A	T	A	G	A	A	G	G	T	C	C	C	C	C	T	C	A	T	T	A	G	T	T	C	A	C	T	G	A	T	T	A	C	T	G	G	G	G
MTS18116	NRPN	10	61	71	A	T	G	G	G	G	T	A	T	A	C	A	A	G	G	T	C	C	T	C	T	C	C	A	T	T	A	A	T	T	C	A	C	T	G	A	T	T	T	C	T	G	G	G	G
MTS18149	NRPN	11	61	72	A	T	G	G	G	G	T	A	T	G	G	A	A	G	C	T	C	C	C	C	C	T	C	A	T	T	A	G	T	T	C	A	C	T	G	A	T	G	T	C	T	G	G	G	G
MTS1903	NRPN	9	64	73	A	Y	G	G	G	G	T	G	T	A	G	G	A	G	G	T	C	C	C	C	C	T	A	A	T	T	A	G	T	T	C	A	C	T	G	A	C	T	T	C	T	G	G	G	G
MTS1908	NRPN	10	65	75	A	T	G	G	G	G	T	G	T	A	G	G	A	G	G	T	C	C	C	C	C	T	C	A	C	T	A	G	T	T	C	A	C	T	G	A	T	K	T	T	T	G	G	G	G
NE16468	NRPN	10	57	67	A	T	G	G	R	G	C	A	T	G	G	A	A	G	C	T	C	C	C	A	C	T	C	A	T	T	A	A	T	G	T	G	C	C	G	A	T	G	T	C	T	G	G	G	G
NE17433	SRPN	10	62	72	A	T	G	G	G	G	T	A	T	A	G	A	A	G	G	T	C	C	C	C	C	T	C	A	T	T	A	G	T	T	C	A	C	T	G	A	T	G	T	C	T	G	G	G	G
NE17441	NRPN	9	51	60	A	T	G	G	G	G	T	A	T	G	G	A	A	G	G	A	C	C	C	C	C	T	C	A	T	W	A	A	T	T	C	A	C	T	G	A	T	G	T	C	T	G	G	T	A
NE17544	NRPN	13	59	72	A	T	G	T	G	G	C	A	T	G	G	A	A	G	C	T	C	C	C	C	C	T	A	A	T	T	A	G	T	K	C	A	C	Y	G	A	T	G	T	C	T	R	G	G	G
NE17662	NRPN	10	63	73	A	T	G	G	A	G	T	A	T	G	G	A	A	G	C	T	C	C	C	C	C	T	C	A	T	A	A	A	T	T	C	G	C	T	G	A	T	G	T	C	T	G	G	G	G
NE18455	NRPN	11	63	74	A	T	A	G	R	G	T	A	T	G	G	A	A	G	S	T	C	C	C	C	C	T	A	A	T	T	A	A	T	T	T	A	C	T	G	A	T	K	T	T	T	G	A	G	G
NE18573	NRPN	14	51	65	A	T	G	G	G	G	C	A	T	G	S	A	A	G	G	T	C	C	T	C	T	C	C	A	T	T	A	A	G	T	C	A	G	T	G	G	T	G	T	C	T	A	A	G	G
NE19412	NRPN	13	58	71	A	T	G	G	G	G	C	A	K	G	G	A	A	G	G	T	C	C	C	C	T	Y	C	A	T	T	A	A	T	T	C	A	G	T	G	A	T	G	T	C	T	G	G	T	R
NE20428	RGON	12	55	67	A	C	G	G	R	G	T	A	K	R	G	A	A	G	S	T	C	C	T	C	Y	Y	A	A	T	T	A	A	T	T	C	A	C	T	G	A	T	G	T	C	T	A	G	G	G
NE20434	RGON	9	66	75	A	T	G	G	G	G	T	A	T	G	G	A	A	G	C	T	C	C	C	C	C	T	C	A	T	T	A	A	T	T	C	A	C	T	G	A	T	G	T	C	T	G	G	G	G
NE20448	RGON	14	65	79	A	T	R	G	G	G	T	A	T	G	G	A	A	G	G	T	C	C	C	C	C	T	C	A	T	T	G	A	G	T	C	A	C	T	G	A	T	G	T	C	T	G	G	G	G
NE20453	RGON	9	64	73	A	T	G	G	G	G	T	A	T	G	G	A	A	G	G	T	C	C	C	C	C	T	C	A	T	T	A	A	T	T	C	A	C	T	G	A	T	G	T	C	T	G	G	G	G
NE20455	RGON	13	59	72	A	C	G	T	R	G	T	A	T	G	G	A	A	G	G	T	T	C	T	C	C	Y	C	A	T	T	R	G	T	T	C	A	G	T	G	A	T	G	T	C	T	G	G	G	G
NE20462	RGON	10	62	72	A	C	G	G	G	G	T	A	T	G	G	A	A	G	S	T	C	C	Y	C	Y	C	C	A	T	T	A	A	T	T	C	A	C	T	G	A	T	G	T	C	T	G	G	G	G
NE20469	RGON	10	61	71	A	T	G	G	G	G	T	A	T	G	G	A	A	G	G	T	C	C	C	C	C	T	C	A	T	T	A	A	T	T	C	A	C	T	G	A	T	G	T	C	T	A	A	G	G
NE20531	RGON	10	65	75	A	T	A	G	G	G	T	A	T	G	C	A	A	G	G	T	C	C	C	C	C	T	C	A	T	T	A	R	T	T	C	G	C	T	G	A	T	G	T	C	T	G	G	G	G
NE20543	RGON	9	54	63	A	T	G	T	G	G	T	A	T	A	G	A	A	G	C	T	C	C	C	A	C	T	C	A	T	T	A	A	T	T	C	G	C	T	A	A	T	G	T	C	T	G	G	G	G
NE20558	RGON	9	62	71	A	C	G	G	A	G	T	A	T	G	G	A	A	G	G	T	C	C	T	C	T	C	C	A	T	T	A	A	T	T	C	A	C	T	G	G	T	G	T	C	T	G	G	G	G
NE20568	RGON	12	59	71	A	T	A	G	G	G	T	A	T	G	G	A	A	G	C	T	C	C	C	C	C	T	C	A	Y	T	A	A	T	T	C	A	C	T	G	A	T	G	A	T	T	G	G	G	G
NE20620	RGON	9	58	67	A	T	G	G	G	G	T	A	T	G	G	A	A	G	G	T	C	C	C	C	C	C	C	R	T	W	A	A	T	T	C	A	C	T	A	A	T	G	T	T	T	G	G	G	G
NF99117	SRPN	10	60	70	A	C	G	G	G	G	T	G	T	G	G	A	A	G	G	T	C	C	C	C	C	T	C	A	T	A	A	A	T	T	C	A	C	T	G	A	T	G	T	C	T	G	A	G	G
NHH17450	SRPN	9	61	70	A	T	G	G	G	G	T	A	T	G	G	A	G	R	G	T	C	C	C	C	C	T	C	A	T	T	A	A	T	T	Y	A	C	T	A	A	T	G	T	T	Y	G	G	G	G
NHH17612	SRPN	12	61	73	A	T	A	G	G	G	T	A	T	G	G	A	A	G	G	T	C	C	C	C	C	T	C	A	T	T	A	A	T	T	C	G	C	T	A	A	T	G	A	C	T	G	G	G	G
NHH19668	SRPN	9	58	67	A	T	G	G	G	G	T	A	T	G	S	A	A	G	G	T	Y	C	C	C	C	T	A	A	T	A	A	A	T	T	C	A	C	T	A	A	T	G	T	C	T	A	A	G	G
NHH20651	RGON	8	56	64	A	T	G	G	G	G	T	A	T	G	G	A	A	G	G	T	C	C	C	C	C	T	C	A	T	A	A	A	T	T	C	A	C	T	A	A	T	G	T	C	T	A	A	G	G
NHH20659	RGON	10	62	72	A	T	G	G	G	G	T	R	T	G	G	A	A	G	G	T	C	C	C	C	C	T	A	A	T	T	A	A	T	T	C	A	C	T	G	A	T	G	T	C	T	G	R	G	G
NHH20660	RGON	9	58	67	A	C	A	G	G	G	T	A	T	G	G	A	A	G	C	W	C	C	C	A	C	T	C	A	T	A	A	A	T	T	T	A	C	T	A	A	T	K	T	Y	T	G	G	G	G
NHH20669	RGON	11	55	66	A	T	R	G	G	G	T	G	T	G	G	A	A	A	S	T	C	C	C	C	C	T	C	A	T	A	A	A	T	T	C	A	C	T	A	G	T	G	T	C	T	G	G	G	G
NUSAKA15-3	SRPN	11	55	66	A	C	G	T	G	G	T	A	T	G	G	A	A	G	C	T	C	C	C	C	C	T	C	A	T	A	A	A	T	T	C	G	C	T	A	G	T	G	T	C	T	G	G	G	G
OK12716W-Composite-I	SRPN	10	65	75	A	T	G	G	G	G	T	A	T	G	G	A	A	R	G	T	C	C	C	C	C	T	C	A	T	T	A	A	T	T	T	A	C	T	G	A	T	G	T	C	T	G	G	G	G
OK15DMASBx7-ARS-6-8	SRPN	10	64	74	A	Y	G	G	G	G	T	A	G	G	G	A	A	G	G	T	C	C	C	C	C	T	A	A	T	T	A	R	T	T	C	A	C	T	R	A	T	G	T	C	T	G	G	G	G
OK15MASBx7-ARS-8-20	SRPN	9	68	77	G	C	G	G	G	G	T	A	G	G	G	A	A	G	G	T	C	C	C	C	C	T	C	A	T	T	A	G	T	T	C	A	C	T	G	A	T	G	T	T	T	G	G	G	G
OK15MASBx7-ARS-8-29	SRPN	10	70	80	A	T	G	G	G	G	T	A	G	G	G	A	A	G	G	T	C	C	C	A	C	T	C	A	T	T	A	G	T	T	C	A	C	T	G	A	T	G	T	C	T	G	G	G	G
OK16107155-18HR-2	RGON	12	64	76	A	C	G	G	G	G	C	A	T	A	G	A	A	G	G	T	C	C	C	C	C	T	C	A	T	T	A	A	T	G	C	A	C	T	G	A	T	G	T	C	T	G	G	G	G
OK16D101237	SRPN	8	65	73	A	T	G	G	G	G	T	A	T	A	G	G	A	G	G	T	C	C	T	C	T	C	C	A	C	T	A	A	T	T	T	A	C	T	G	A	T	G	T	C	T	G	G	G	G
OK18205	RGON	11	60	71	A	T	G	G	G	G	C	A	T	G	G	A	A	G	G	T	C	C	C	C	C	T	C	A	T	T	A	A	T	T	T	A	C	T	G	A	T	G	T	C	T	A	A	G	G
OK18510	SRPN	11	64	75	A	Y	G	G	G	G	T	A	T	G	G	A	A	G	G	T	C	C	C	A	Y	C	C	A	T	T	A	R	G	T	C	A	C	T	A	A	T	G	A	C	T	R	A	G	G
OK19105096	RGON	9	60	69	A	T	G	G	G	G	T	A	T	G	G	A	A	G	G	T	C	C	T	C	T	C	C	A	T	T	A	A	T	T	T	A	C	T	G	A	T	G	T	C	T	G	G	G	A
OK19105121	RGON	9	64	73	A	T	G	G	G	G	T	A	T	G	G	A	A	G	G	T	C	C	C	C	C	T	C	A	T	T	A	A	T	T	Y	A	C	T	G	A	T	G	T	C	T	G	G	G	G
OK19105122	RGON	15	67	82	A	T	A	G	G	R	C	A	T	A	G	A	A	G	G	T	C	C	C	C	C	T	C	A	T	T	A	A	G	T	T	A	G	T	G	G	T	G	A	C	T	G	G	G	G
OK19105126	RGON	11	68	79	G	T	A	G	G	R	C	A	T	A	G	A	A	G	G	T	C	C	C	C	C	T	C	A	T	T	A	R	T	T	T	A	C	T	G	A	T	G	T	C	T	G	G	G	G
OK19105130F	RGON	9	60	69	R	T	A	G	G	G	T	A	T	A	G	A	A	G	C	T	C	C	T	C	T	C	C	A	T	T	A	A	T	T	C	A	C	T	G	A	T	G	T	C	T	G	G	G	A
OK19105134F	RGON	11	62	73	A	C	A	G	G	A	C	A	T	A	G	A	A	G	G	T	C	C	C	C	C	T	C	A	T	T	A	R	G	T	C	A	C	T	G	A	T	G	T	T	T	G	G	G	G
OK19P808	SRPN	10	65	75	A	T	G	G	G	A	C	A	T	G	G	A	A	G	G	T	C	C	C	C	C	T	C	A	T	T	A	G	T	T	C	A	C	T	G	A	T	G	T	C	T	G	G	G	G
OK20004	RGON	11	63	74	A	C	G	G	G	G	T	A	T	A	G	A	A	G	G	T	C	C	C	C	C	T	C	A	T	T	A	G	T	T	C	A	C	T	G	A	T	G	A	C	T	G	G	G	G
OK20005	RGON	13	63	76	A	T	G	G	G	G	T	A	T	A	G	A	A	G	G	T	C	C	C	C	C	T	C	A	T	T	A	G	T	T	C	A	C	T	G	A	T	G	A	C	T	G	G	G	G
OK20007	RGON	12	60	72	G	T	G	G	G	G	T	A	T	A	G	A	A	G	G	T	C	C	C	C	C	T	C	A	T	T	A	G	T	T	C	A	C	T	G	A	T	G	A	Y	T	G	G	G	G
OK20008	RGON	11	62	73	A	T	G	G	G	G	T	A	T	A	G	A	A	G	G	T	C	C	C	C	Y	C	C	A	T	T	A	G	T	T	Y	A	C	T	G	A	T	G	A	C	T	G	G	G	G
OK20026	RGON	11	63	74	A	T	G	G	G	R	C	G	T	A	C	A	A	G	G	T	T	C	C	A	C	T	A	A	T	T	A	G	T	T	C	A	C	T	G	A	T	G	T	C	T	G	G	G	G
OK20029	RGON	13	66	79	A	T	G	G	G	R	C	A	T	A	G	A	A	G	G	T	C	C	C	C	C	T	C	A	T	T	A	G	G	T	C	A	C	T	G	A	T	G	T	C	T	G	G	G	G
OK20030	RGON	9	61	70	A	T	G	G	G	A	C	A	T	A	G	A	A	G	G	T	C	C	C	C	C	T	C	A	T	T	A	G	T	T	C	A	C	T	G	A	T	G	T	C	T	G	G	G	G
OK20033	RGON	11	61	72	A	T	G	G	G	A	C	A	T	A	G	A	A	G	G	T	C	C	C	C	C	T	C	A	T	T	A	G	T	T	C	A	C	T	G	G	T	G	T	C	T	G	G	G	G
OK20041	RGON	14	65	79	A	T	A	G	G	A	C	A	T	A	S	A	A	G	C	T	C	C	C	C	C	T	C	A	T	T	A	G	T	T	C	A	C	T	A	A	T	G	T	C	T	G	G	G	G
OK20042	RGON	13	66	79	A	T	A	G	G	A	C	A	T	A	G	A	A	G	G	T	C	C	C	C	C	T	C	A	T	T	A	G	T	T	C	A	C	T	G	A	T	G	T	Y	T	G	G	G	G
OK20043	RGON	13	64	77	A	T	R	G	G	A	C	A	T	A	G	A	A	G	C	T	C	C	C	C	C	T	C	A	T	T	A	G	T	T	C	A	C	T	G	A	T	G	T	C	T	G	G	G	G
OK20044	RGON	10	59	69	A	T	G	G	G	G	T	G	T	A	G	A	A	G	C	A	C	C	C	A	C	C	C	G	T	T	A	G	T	T	C	A	C	T	G	A	T	K	A	C	T	G	G	G	G
OK20046	RGON	10	70	80	A	T	G	G	G	G	T	A	T	A	G	G	A	G	G	T	C	C	C	C	Y	T	C	A	T	T	A	G	T	T	Y	A	G	T	G	A	T	G	T	C	T	G	G	G	G
OK20047	RGON	10	70	80	A	T	G	G	G	G	T	A	T	A	G	A	A	G	G	T	C	C	C	C	C	T	C	A	T	T	A	G	T	T	C	A	C	T	G	A	T	G	T	C	T	G	G	G	G
OK20048	RGON	10	67	77	A	T	G	G	G	G	T	A	T	A	G	A	A	G	S	A	C	C	C	C	C	T	C	A	T	T	A	G	T	T	C	A	C	T	G	A	T	G	T	C	T	G	G	G	G
OK20050	RGON	12	69	81	A	T	A	G	G	R	Y	A	T	A	G	A	A	R	G	T	C	C	C	C	C	T	C	A	T	T	A	G	T	T	C	A	C	T	G	A	T	G	T	C	T	G	A	G	G
OK20D78S015	SRPN	7	56	63	A	Y	G	G	G	G	T	A	T	G	G	A	G	G	G	T	C	C	T	A	T	C	C	A	T	T	A	A	T	T	C	A	C	T	G	A	T	G	T	C	T	G	G	G	G
OK21DTR1703-3	RGON	13	67	80	A	T	G	G	G	A	C	A	T	A	G	A	A	G	G	T	C	C	C	A	C	T	C	A	T	T	A	G	T	T	C	A	C	T	G	A	T	G	T	C	T	G	G	G	G
OK21DTR1703-33	RGON	10	62	72	A	T	G	G	G	A	C	A	T	A	G	A	A	G	G	T	C	C	C	C	C	T	C	A	T	T	A	G	T	T	C	A	C	T	A	A	T	G	T	C	T	G	G	G	G
OK21DTR1703-59	RGON	12	68	80	A	T	G	G	G	A	C	A	T	A	G	A	A	G	G	T	C	C	C	C	C	T	C	A	T	T	G	G	T	T	C	A	C	T	G	A	T	G	T	C	T	G	G	G	G
OK21DTR1704-61	RGON	9	65	74	A	T	G	G	G	G	C	A	T	G	G	G	A	G	G	T	C	C	T	C	T	C	C	A	T	T	A	A	T	T	C	A	C	T	G	A	T	G	T	C	T	G	G	G	G
OK21DTR1705-117	RGON	9	61	70	A	T	G	G	G	G	T	A	T	G	G	A	A	G	G	T	C	C	T	A	T	C	C	A	T	A	A	A	G	T	C	A	C	T	G	A	T	G	T	C	C	G	G	G	G
OK21DTR1707-41W	RGON	9	65	74	A	T	G	G	G	G	T	A	T	G	G	A	G	G	G	T	C	C	C	C	C	T	C	A	T	T	A	A	T	T	C	A	C	T	G	A	C	T	T	C	T	G	G	G	G
OK21DTR1708-11	RGON	9	62	71	A	T	G	G	G	G	T	A	T	G	G	A	A	A	G	T	C	C	C	C	C	T	C	A	T	T	A	A	T	T	T	A	C	T	G	A	T	G	T	C	T	G	G	G	G
OK21DTR1708-52	RGON	9	66	75	A	T	G	G	G	G	T	A	T	G	G	A	A	G	G	T	C	C	C	C	C	T	C	A	T	T	A	A	T	T	C	A	C	T	G	A	T	G	T	C	T	G	G	G	G
OK21DTR1709-106	RGON	10	65	75	A	T	G	G	G	G	C	A	T	G	G	A	A	G	G	T	C	C	T	C	T	C	C	A	T	T	A	A	T	T	C	A	G	T	G	A	T	G	T	C	T	G	G	G	G
OK21DTR1709-51	RGON	10	67	77	A	T	G	G	G	G	T	A	T	G	G	A	A	G	G	T	T	C	C	C	C	T	C	A	T	T	A	A	T	T	T	A	G	T	G	A	T	G	T	C	T	G	G	G	G
OK21DTR1709-74	RGON	8	62	70	A	T	G	G	G	G	T	A	T	G	G	A	A	G	G	T	C	C	T	C	T	C	C	A	T	T	A	A	T	T	T	A	C	T	G	A	C	G	T	C	T	G	G	G	G
OK21DTR1711-102	RGON	9	65	74	A	T	G	G	G	G	T	A	T	G	G	G	A	G	C	T	C	C	C	C	C	T	C	A	T	T	A	G	T	T	T	A	C	T	G	A	T	G	T	Y	C	G	G	G	G
OK21DTR1711-23	RGON	15	66	81	A	T	G	G	G	G	T	A	T	G	G	A	A	G	G	T	C	C	C	C	C	T	A	A	C	T	A	G	T	T	T	A	G	T	G	A	T	G	T	C	T	G	G	G	G
OK21DTR1711-47	RGON	10	66	76	A	T	G	G	G	G	T	A	T	G	G	A	A	G	G	T	C	C	T	C	T	C	C	A	T	T	A	A	T	T	T	A	C	T	G	A	T	G	T	C	T	G	G	G	G
OK21DTR1712-2	RGON	9	67	76	R	C	G	G	G	G	T	A	T	G	G	A	A	G	G	T	C	C	C	C	C	T	C	A	T	T	A	G	T	T	T	A	C	T	G	A	T	G	T	C	T	G	G	G	G
OK21DTR1712-34	RGON	9	62	71	A	T	G	G	G	G	T	A	T	G	G	A	A	G	G	W	C	C	T	C	T	C	A	A	T	T	A	A	T	T	T	A	C	T	G	A	T	G	T	Y	T	G	G	G	G
OK21DTR1712-69	RGON	9	64	73	A	C	G	G	G	G	T	A	T	G	G	A	A	G	G	T	C	C	T	C	T	C	C	A	T	T	A	G	T	T	T	A	C	T	G	A	T	G	T	C	T	G	G	G	G
OK21DTR1712-96	RGON	10	65	75	A	T	G	G	G	G	Y	A	T	G	G	A	A	G	G	T	C	C	C	C	Y	T	C	A	T	T	A	A	T	T	T	A	C	T	A	A	T	G	T	C	T	G	G	G	G
OK21DTR1713-69	RGON	8	62	70	G	T	G	G	G	G	T	A	T	G	G	A	A	G	G	T	C	C	C	A	C	T	C	A	T	T	A	A	T	T	Y	A	C	T	G	A	T	G	T	C	T	G	G	G	G
OK21DTR1714-20	RGON	9	67	76	A	T	G	G	G	G	T	A	T	G	G	A	A	G	G	T	C	C	C	C	C	T	C	A	T	T	A	A	T	T	T	A	C	T	G	A	T	G	T	C	T	G	G	G	G
OK21DTR1714-31	RGON	10	63	73	A	T	G	G	G	G	T	A	T	R	G	A	A	G	G	T	T	C	Y	C	T	C	C	A	T	T	A	A	T	T	T	A	G	T	G	A	T	G	A	C	T	G	G	G	G
OK21DTR1714-76	RGON	8	65	73	A	T	G	G	G	G	T	A	T	G	G	A	A	G	G	T	C	C	C	A	C	T	C	A	T	T	A	A	T	T	T	A	C	T	G	A	T	G	T	Y	T	G	G	G	G
OK21DTR1715-18	RGON	10	66	76	A	C	G	G	G	G	T	A	T	G	G	A	A	G	C	T	C	C	C	C	C	T	C	A	T	T	A	G	T	T	T	A	C	T	G	A	T	G	T	C	T	G	G	G	G
OK21DTR1715-58	RGON	10	65	75	A	C	G	G	G	G	T	A	T	G	G	A	A	A	G	T	C	C	C	C	C	T	C	A	T	T	A	G	G	T	C	A	C	T	G	A	T	G	T	C	T	G	G	G	G
OK21DTR1721-147W	RGON	12	64	76	A	T	G	G	G	G	T	A	T	G	G	A	A	G	G	T	C	C	C	C	C	T	C	A	T	T	A	G	T	T	C	A	G	T	G	G	T	G	T	C	T	G	G	G	G
OK21DTR1721-63W	RGON	11	65	76	A	T	G	G	G	G	T	A	T	G	G	A	A	G	G	T	C	C	C	C	Y	Y	A	A	T	T	A	G	T	T	Y	A	C	T	G	A	T	G	T	C	C	G	G	G	G
OK21DTR1722-26	RGON	9	66	75	A	T	G	G	G	G	T	A	T	G	G	G	A	G	G	T	C	C	C	C	C	T	C	A	T	T	A	R	T	T	T	A	G	T	G	A	T	G	T	C	T	G	G	G	G
OK21DTR1723-15W	RGON	13	63	76	A	T	A	G	G	G	T	A	T	G	G	A	A	G	G	T	C	C	T	C	T	C	C	A	T	T	A	A	T	T	T	A	G	T	G	A	T	G	T	C	T	G	G	G	G
OK21DTR1724-63W	RGON	11	62	73	A	T	G	G	G	G	T	A	T	G	G	A	A	G	G	T	C	C	C	C	C	T	C	A	T	T	A	A	T	T	T	A	C	T	G	A	T	G	A	C	T	G	G	G	G
OKP17D101A062	RGON	9	62	71	A	C	G	G	G	G	T	A	T	G	G	A	A	G	G	T	C	C	Y	C	T	C	C	A	T	T	A	A	T	T	C	A	C	T	G	A	T	G	T	C	T	G	G	G	G
OKP17D101A093	RGON	9	64	73	A	T	G	G	G	G	T	A	T	G	G	A	A	G	G	T	C	C	C	C	C	T	C	A	T	T	A	A	T	T	T	A	C	T	A	A	T	G	T	T	T	G	G	G	G
OKP17D101A350	SRPN	8	61	69	A	C	G	G	G	G	T	A	G	A	G	G	A	G	G	W	C	C	T	C	T	C	M	A	T	T	A	G	T	T	C	A	C	T	G	G	T	G	T	C	T	G	G	G	G
OKP17D101A666	SRPN	10	67	77	A	T	R	G	G	G	T	A	T	G	G	A	A	G	G	A	C	C	T	A	T	Y	C	A	T	T	A	A	T	T	C	A	G	T	G	A	T	G	T	C	T	G	G	G	G
OKP17D101F240	RGON	10	64	74	A	T	G	G	G	G	T	A	T	G	G	A	A	G	G	T	C	C	C	C	C	T	C	A	T	T	A	G	T	T	T	A	G	T	G	A	T	G	T	C	T	G	G	G	G
ON13P016	SRPN	11	65	76	A	C	G	T	G	G	T	A	T	G	G	A	A	G	C	T	C	C	C	M	C	T	M	A	T	T	A	G	T	T	C	A	C	T	G	A	C	G	T	T	T	G	G	G	G
Overland	RGON	15	58	73	R	T	G	G	G	G	T	A	T	G	G	A	A	G	C	T	Y	C	C	C	C	T	C	A	T	A	A	A	G	T	C	R	C	T	A	A	T	G	A	C	T	G	G	K	R
PSB13NEDH-14-83	NRPN	8	54	62	A	T	G	G	G	G	C	A	T	G	G	A	A	G	G	T	C	C	C	C	C	T	C	A	T	T	A	A	T	G	C	A	C	T	G	A	T	G	T	C	T	A	G	G	G
Scout66	SRPN	11	55	66	A	T	G	T	G	G	T	A	T	A	G	A	A	G	G	T	C	C	C	C	C	T	C	A	T	T	R	A	T	T	C	A	C	T	A	A	T	G	A	T	T	G	G	T	A
SD15004-2	NRPN	10	60	70	A	T	G	G	G	G	T	A	T	A	G	G	A	G	G	T	C	C	C	A	C	Y	C	G	T	T	A	A	T	T	C	A	C	T	G	A	T	G	T	C	T	G	G	G	G
SD15007-11	NRPN	11	51	62	A	T	G	G	G	G	T	A	T	G	G	A	G	G	C	T	C	C	C	C	C	C	A	G	T	T	A	A	G	T	C	A	C	T	A	A	T	G	W	C	T	A	A	G	G
SD15007-5	NRPN	10	55	65	A	T	G	G	G	G	T	A	T	G	G	A	A	G	C	W	C	C	C	C	C	C	C	G	T	W	A	A	T	T	C	A	C	T	G	G	T	G	T	C	T	R	A	G	G
SD15035-2	NRPN	7	55	62	A	Y	G	G	G	G	T	A	T	G	G	A	G	G	C	T	C	C	C	C	C	T	A	A	T	W	A	A	T	T	C	A	C	T	A	A	T	G	T	T	T	G	G	T	A
SD16008-7	NRPN	10	55	65	A	T	A	G	G	G	T	A	T	G	G	A	A	A	G	W	T	C	C	C	C	T	M	A	T	T	A	A	T	T	T	A	C	T	A	G	T	G	T	C	T	G	G	G	G
SD17B032-1	NRPN	9	58	67	A	T	G	G	G	G	T	A	T	G	G	A	A	G	C	T	C	C	C	C	C	T	C	A	C	A	A	A	T	T	C	A	C	T	A	A	T	G	T	T	T	G	G	G	G
SD17B078-1	NRPN	13	51	64	A	C	R	G	G	G	T	A	T	G	G	A	G	G	C	W	C	C	C	C	C	T	C	A	T	A	R	A	T	T	C	A	C	T	G	A	T	G	T	C	C	A	A	G	G
SD17B210-2	NRPN	11	54	65	A	T	G	T	G	G	T	A	T	A	G	A	A	A	G	T	C	C	C	C	C	T	C	A	T	T	A	G	T	T	C	G	C	T	A	A	T	G	T	C	T	G	G	G	G
SD17B371-3	NRPN	10	59	69	G	T	G	G	G	G	T	A	T	G	G	A	A	G	S	T	C	C	C	C	C	T	A	A	T	T	A	R	T	T	C	A	C	T	G	A	T	G	T	C	T	G	G	G	G
SD18B016-5	RGON	9	56	65	A	T	G	G	G	G	T	A	T	G	G	A	A	G	C	T	C	C	C	C	C	T	A	A	T	A	A	A	T	T	C	A	C	T	G	A	T	G	A	T	T	G	G	T	R
SD18B025-8	NRPN	11	59	70	A	T	G	G	G	G	T	A	T	G	G	A	A	G	S	A	T	C	C	C	C	T	A	A	T	T	A	G	T	K	C	A	C	T	G	G	T	G	T	C	T	G	G	G	G
SD18B055-2	RGON	9	53	62	A	T	G	G	G	G	T	A	T	G	G	G	A	G	G	T	C	C	C	C	C	C	C	G	T	T	A	A	T	T	C	G	C	T	G	A	T	G	T	C	T	G	G	G	G
SD18B061-4	RGON	9	53	62	A	T	G	G	G	G	T	A	T	G	C	A	A	G	C	T	C	C	C	C	C	C	C	G	T	A	A	A	T	G	C	A	C	T	A	R	T	G	T	T	T	G	A	G	G
SD18B062-12	RGON	11	57	68	A	T	G	G	G	G	T	A	T	G	G	A	A	G	G	T	C	C	C	C	C	C	C	G	T	T	A	A	T	T	C	A	C	T	G	A	T	G	A	C	T	G	G	G	G
SD18B072-2	NRPN	10	61	71	A	T	G	G	G	G	Y	A	T	A	G	A	A	G	C	T	C	C	C	A	C	C	C	G	T	T	A	R	T	T	Y	A	C	T	G	G	T	G	T	Y	T	R	G	G	G
SD18B083-8	NRPN	10	54	64	A	C	G	G	G	G	T	A	T	G	G	A	A	G	G	T	C	C	C	C	C	C	M	G	T	A	A	A	T	T	C	A	C	T	G	A	T	G	T	C	T	A	G	G	G
SD18D035-6	RGON	8	58	66	A	T	G	G	G	G	T	A	T	G	G	A	A	G	C	T	C	C	C	C	C	T	C	A	T	T	A	G	T	T	C	A	C	T	A	A	T	G	T	C	T	G	A	G	G
SD18D037-11	RGON	9	60	69	A	T	G	G	G	G	T	A	T	G	G	A	A	G	C	T	C	C	C	C	C	T	C	A	T	A	A	A	T	T	C	G	C	T	G	A	T	G	T	T	T	G	G	G	G
SD18D042-3	RGON	10	56	66	A	C	G	G	G	G	T	A	T	G	C	A	A	G	C	T	C	C	C	C	C	C	A	G	T	T	A	A	T	T	C	R	C	T	G	A	T	G	T	C	T	A	G	G	G
SD18D043-5	RGON	11	59	70	A	T	G	G	G	G	T	A	T	G	G	A	A	G	C	T	C	C	C	C	C	T	C	A	T	T	A	A	T	T	C	G	C	T	G	A	T	G	T	C	T	G	G	G	A
SD18D074-11	RGON	8	53	61	A	C	G	G	G	G	T	A	T	G	G	A	A	G	S	T	Y	C	C	C	C	C	C	G	T	T	A	A	T	G	C	A	C	T	G	G	T	G	T	C	T	G	A	G	G
SD18D080-2	RGON	9	61	70	A	T	G	G	G	G	T	A	T	R	G	A	A	G	C	T	C	C	C	C	C	T	C	A	T	T	A	A	T	T	C	G	C	T	A	A	T	G	T	C	T	G	G	G	G
SD19B002-1	RGON	10	58	68	A	T	G	G	G	G	T	A	T	G	G	R	A	G	C	T	C	C	C	C	C	C	C	A	T	T	A	A	G	T	C	A	C	Y	A	A	T	G	T	C	T	G	G	G	G
SD19B004-1	RGON	10	61	71	A	Y	G	G	G	G	T	A	T	R	G	A	A	G	C	T	C	C	C	C	C	T	C	A	T	T	A	A	T	T	Y	G	C	T	A	A	T	G	T	C	T	G	G	G	G
SD19B011-2	RGON	10	60	70	A	T	G	G	G	G	T	A	T	R	G	A	A	G	G	T	C	C	C	A	C	Y	C	R	C	T	A	A	T	T	C	A	C	T	G	A	T	G	T	C	T	G	G	G	G
SD19B016-1	RGON	10	59	69	A	T	G	G	G	G	T	A	T	G	G	A	A	G	C	T	C	C	C	C	C	T	C	A	T	A	A	A	T	T	Y	G	C	T	G	A	T	G	T	T	T	A	A	G	G
SD19B019-2	NRPN	9	54	63	A	C	G	G	G	G	T	A	T	G	G	A	A	R	S	W	C	C	C	C	C	T	C	G	T	A	A	A	T	T	C	A	C	T	A	A	T	G	T	C	T	G	G	G	G
SD19B020-2	RGON	11	57	68	A	C	G	G	G	G	T	A	T	G	G	A	A	G	G	T	C	C	C	C	C	C	M	G	T	A	A	A	T	T	C	A	S	T	G	A	T	G	T	C	T	G	G	G	R
SD19B024-2	RGON	9	57	66	A	T	G	G	G	G	T	A	T	A	G	A	A	G	C	T	C	C	C	C	C	T	C	A	T	A	A	A	T	T	C	G	C	T	G	A	T	G	T	T	T	G	G	G	G
SD19B033-2	NRPN	12	52	64	A	C	G	G	G	G	T	A	T	G	G	A	A	G	G	T	C	C	C	M	C	C	C	G	T	A	A	A	K	G	C	A	C	T	G	A	T	G	T	C	T	G	G	G	G
SD19B051-3	RGON	9	58	67	A	Y	G	G	G	G	T	A	T	G	C	A	A	G	C	T	C	C	C	A	C	T	C	A	T	T	A	A	T	T	C	A	C	T	G	A	T	G	T	Y	T	G	G	T	G
SD19B057-1	RGON	9	61	70	A	T	G	G	G	G	T	A	T	A	G	A	A	G	C	T	C	M	C	A	C	T	C	A	T	T	A	A	T	T	C	G	C	T	G	A	T	G	T	C	T	G	G	G	G
SD19B087-1	RGON	10	60	70	G	T	G	G	G	G	T	A	G	G	G	A	A	G	G	T	C	C	C	A	C	T	A	A	T	T	A	A	T	G	T	A	C	T	G	A	T	G	T	T	T	G	G	G	G
SD19B089-3	RGON	10	62	72	A	T	G	G	G	G	T	A	T	G	G	A	A	G	C	T	C	C	C	C	C	T	C	A	T	T	A	A	T	K	C	A	C	T	G	A	T	G	T	C	T	G	G	G	G
SD19B104-2	RGON	11	62	73	A	T	G	T	G	G	T	A	T	G	G	A	A	G	G	T	C	C	C	C	C	T	C	A	T	T	A	G	T	T	C	A	C	T	G	A	T	G	A	C	T	G	G	G	G
SD19B108-3	RGON	8	61	69	A	T	G	G	G	G	T	A	T	G	G	A	A	G	C	T	C	C	C	C	C	T	A	A	T	W	A	A	T	T	C	R	C	T	G	A	T	G	T	C	T	G	G	G	G
SD19B136-3	RGON	10	61	71	A	T	G	G	G	G	T	A	T	G	G	A	A	G	C	A	C	C	C	C	C	T	C	A	T	T	A	A	T	T	C	G	C	T	A	A	T	G	A	C	T	G	G	G	G
SD19B153-2	RGON	8	61	69	A	Y	G	G	G	G	T	G	T	R	G	A	A	G	S	T	C	C	T	C	T	C	C	A	T	T	A	A	T	K	C	A	C	T	G	A	T	G	T	T	T	G	G	G	G
SD19B162-1	RGON	11	60	71	A	T	G	G	G	G	T	R	T	G	G	A	A	G	C	T	C	C	C	C	C	T	C	A	T	A	A	A	T	T	C	G	C	T	G	A	T	G	T	C	T	G	G	G	G
SD19B164-3	RGON	10	62	72	A	T	G	G	G	G	T	A	T	G	G	A	G	G	C	T	C	C	C	C	C	T	C	A	T	T	A	A	T	G	C	G	C	T	G	A	T	G	T	Y	T	G	G	G	G
SD19B176-2	RGON	7	56	63	A	T	G	G	G	G	T	A	T	G	G	A	A	G	C	T	C	C	C	C	C	T	C	A	T	T	A	A	T	T	C	A	C	T	G	G	T	G	T	C	T	G	G	T	A
SD19B183-1	RGON	9	61	70	A	T	G	G	G	G	T	A	T	G	G	A	A	G	G	T	C	C	C	C	C	T	C	A	T	T	A	A	T	T	C	G	C	T	G	A	T	G	T	C	T	A	A	G	G
SD19C008-3	RGON	9	52	61	A	T	G	G	G	G	T	A	T	G	G	A	A	G	G	T	C	C	C	C	C	C	C	G	T	A	A	A	T	T	C	G	C	T	G	A	T	G	T	C	T	G	G	G	R
SD19D133-4	RGON	9	52	61	A	C	G	G	G	G	T	A	T	G	G	A	A	G	G	T	C	C	C	C	C	C	C	G	T	A	A	A	T	T	C	A	C	T	G	A	T	G	T	C	T	G	G	G	G
TAM-107	RGON	12	57	69	A	T	G	T	G	G	C	A	T	G	G	A	A	G	S	T	C	C	C	C	C	T	A	A	T	T	A	A	T	T	Y	A	C	T	A	G	T	G	T	T	C	R	G	K	G
TX08CSDHHT202-24	SRPN	10	61	71	A	T	A	G	G	G	T	A	T	G	C	A	A	G	G	T	C	C	T	A	T	C	A	A	T	T	A	A	T	T	C	A	G	T	G	A	T	G	T	C	C	G	G	G	G
TX13CSDHTAMTIA231-12	SRPN	11	59	70	A	Y	G	T	A	G	C	A	T	A	G	A	A	G	G	T	C	C	C	M	C	T	C	A	T	T	A	G	T	T	C	A	C	T	G	A	T	G	T	C	T	G	R	G	G
TX14M7088-18AZ530	SRPN	9	62	71	A	T	G	G	G	G	T	A	T	A	G	A	A	G	G	T	C	C	C	C	C	T	C	A	T	T	A	A	T	T	T	A	C	T	G	A	T	G	T	C	T	G	G	G	G
TX15A001482-19AZ16	RGON	9	68	77	A	C	G	G	G	G	T	A	T	G	G	G	A	G	G	T	C	C	C	C	C	T	C	A	T	T	A	A	T	T	C	G	C	T	G	A	T	G	T	C	Y	G	G	G	G
TX16M9155	SRPN	11	59	70	A	T	G	G	A	G	T	A	T	G	S	A	A	G	G	T	C	C	T	C	T	C	C	A	T	T	A	G	T	T	T	A	C	T	G	A	T	G	T	C	T	G	G	G	G
TX16M9216	SRPN	9	66	75	A	T	G	K	G	G	T	A	T	G	G	A	A	G	S	T	C	C	T	C	T	C	C	A	C	T	A	G	T	T	C	A	C	T	G	A	T	G	T	C	T	G	G	G	R
TX17A001181	SRPN	9	58	67	A	T	G	G	G	G	T	A	T	G	G	A	A	G	C	T	C	C	T	C	T	C	C	A	T	A	A	A	T	T	C	A	C	T	G	A	T	G	T	Y	T	G	G	G	G
TX17A001247	SRPN	7	59	66	A	T	G	G	G	G	T	A	T	G	G	A	A	A	G	T	C	C	C	C	C	T	A	A	T	T	A	A	T	T	Y	A	C	T	G	A	T	G	T	C	T	G	G	G	G
TX17A001295	SRPN	9	58	67	A	T	G	G	G	G	T	A	T	G	G	A	A	G	G	T	C	C	T	M	T	C	A	A	C	T	G	A	T	T	C	A	C	T	G	A	T	G	T	C	T	G	G	G	G
TX17M1572	SRPN	9	59	68	A	T	G	G	G	G	T	A	T	A	G	A	A	G	G	T	C	C	C	C	C	T	A	A	T	T	A	A	T	T	C	A	C	T	G	A	T	G	T	T	T	G	G	G	G
TX18A001119	SRPN	10	62	72	A	T	G	G	G	G	T	A	T	R	G	A	A	R	C	A	C	C	C	C	C	T	A	A	T	T	A	A	T	T	T	G	C	T	G	A	T	G	T	C	T	G	A	G	G
TX18A001129	SRPN	12	69	81	A	T	G	G	G	R	C	A	T	G	G	A	A	G	G	T	C	C	C	C	C	T	C	A	T	T	A	A	T	T	T	A	C	T	A	A	T	G	T	C	T	G	A	G	G
TX18A001132	SRPN	9	61	70	G	T	G	G	G	G	T	A	T	G	G	G	A	G	C	T	T	C	C	C	C	T	C	A	Y	T	A	G	T	T	C	A	C	T	G	A	T	G	T	T	T	G	G	G	G
TX18A001399	SRPN	10	63	73	A	T	G	G	G	G	T	A	T	G	G	A	A	G	G	T	C	C	C	C	C	C	C	G	T	T	A	A	T	T	C	A	C	T	G	A	T	G	T	C	T	G	G	G	G
TX18DH102	RGON	10	60	70	A	T	G	G	G	G	T	A	T	G	C	A	A	G	C	T	C	C	C	C	C	C	C	A	T	A	A	A	T	T	C	A	C	T	G	A	T	G	T	C	T	G	G	G	G
TX18DH107	RGON	10	59	69	A	T	G	G	G	G	T	A	T	G	G	A	A	G	C	T	C	C	C	C	C	T	C	A	T	T	A	A	T	T	C	A	C	T	G	A	T	G	T	C	T	G	R	G	G
TX18DH129	RGON	8	67	75	A	T	A	G	G	G	T	A	T	G	G	G	A	G	G	T	C	C	C	A	C	T	C	A	T	T	A	A	T	T	T	A	C	T	G	A	T	G	T	C	T	G	R	G	G
TX18DH266	RGON	15	62	77	A	T	G	G	G	G	C	G	G	G	C	A	A	G	G	W	C	C	C	C	C	T	C	A	T	T	A	A	T	T	C	A	C	T	G	A	T	G	T	T	T	G	G	G	G
TX18DH287	RGON	11	67	78	A	T	G	G	G	G	T	A	T	A	G	A	A	G	G	T	C	C	C	C	C	T	C	A	T	T	A	G	T	T	C	A	G	T	G	A	T	G	T	C	T	G	G	G	G
TX18DH303	RGON	18	66	84	A	T	G	G	G	G	T	A	T	G	G	A	A	G	C	T	C	C	C	C	C	T	C	A	T	T	G	A	T	T	T	G	C	C	G	A	C	G	A	C	T	G	G	G	G
TX18DH305	RGON	17	60	77	A	T	G	G	G	G	C	G	G	G	C	A	A	G	C	A	C	C	C	C	C	T	C	A	T	T	A	A	T	T	T	G	C	C	G	A	C	G	A	C	T	G	G	G	G
TX18DH313	RGON	17	63	80	A	Y	G	T	G	G	T	A	T	A	G	A	A	G	C	T	C	C	C	C	C	T	C	A	C	T	R	R	T	T	T	G	C	C	G	A	C	G	A	T	T	G	G	G	G
TX18DH319	RGON	17	64	81	A	T	G	G	G	G	T	G	G	G	C	A	R	G	C	T	C	C	C	C	C	T	C	A	T	A	A	G	G	T	C	A	C	T	G	A	T	G	T	C	T	G	G	G	G
TX18DH330	RGON	9	57	66	G	T	G	G	G	G	T	A	T	G	G	A	A	G	G	T	C	C	T	C	T	C	C	A	C	T	A	A	T	T	C	A	C	T	G	A	T	G	T	C	T	G	G	G	G
TX18DH370	RGON	9	63	72	A	T	G	G	G	G	T	G	T	G	G	G	A	G	C	W	C	C	C	C	C	T	C	A	T	A	A	A	T	T	C	A	C	T	G	A	T	G	T	C	T	G	G	G	G
TX18DH379	RGON	8	58	66	A	T	G	G	G	G	T	A	T	G	G	A	A	R	G	T	C	C	T	C	T	C	C	A	T	T	A	G	T	T	C	A	C	T	G	A	T	G	T	C	Y	G	G	G	G
TX18DH399	RGON	8	68	76	A	C	G	G	G	G	T	A	T	G	G	A	A	G	G	T	T	C	C	A	C	T	C	A	T	T	A	G	T	T	T	A	C	T	G	A	T	G	T	Y	T	G	G	G	G
TX18DH437	RGON	8	58	66	A	T	G	G	G	A	C	A	T	G	G	A	A	G	C	T	C	C	C	A	C	T	C	A	T	T	A	A	T	T	C	A	C	T	A	A	T	G	T	C	T	G	G	G	G
TX18DH447	RGON	10	63	73	A	T	G	G	G	G	T	A	T	A	G	A	A	G	C	T	C	C	C	C	C	C	C	R	T	T	R	G	T	T	C	A	C	T	G	A	T	G	T	C	T	G	G	G	G
TX18DH458	RGON	9	60	69	A	T	G	G	G	G	T	A	T	R	G	A	A	G	C	T	C	C	C	C	C	T	C	A	T	T	A	A	T	G	C	A	C	T	G	A	T	G	T	C	T	G	G	G	G
TX18DH498	RGON	11	61	72	A	T	G	G	G	A	C	A	T	G	G	A	A	G	G	T	C	C	C	C	C	T	C	A	T	T	A	A	T	G	C	A	C	T	G	A	T	G	T	C	T	G	G	G	G
TX18DH501	RGON	9	59	68	A	T	G	G	G	A	C	A	T	G	G	A	A	G	C	T	C	C	C	C	C	T	C	A	T	T	A	A	T	T	C	A	C	T	G	A	T	G	T	C	T	G	G	G	G
TX18DH509	RGON	11	67	78	A	T	G	G	G	G	C	A	T	G	G	A	A	G	G	T	C	C	C	C	C	T	C	A	T	T	A	G	T	T	C	A	C	T	R	A	Y	G	T	C	T	G	G	G	G
TX18DH77	RGON	13	61	74	A	T	G	T	G	G	T	A	K	A	C	A	A	G	G	T	C	C	C	C	C	T	C	A	T	T	G	A	T	T	C	A	C	T	G	A	Y	K	T	C	T	G	G	G	G
TX18DH85	RGON	8	59	67	A	T	G	G	G	G	T	A	T	G	G	A	A	G	G	T	C	C	C	C	C	C	C	G	T	T	A	A	T	T	C	A	C	T	G	A	T	G	T	C	T	G	G	G	G
TX18DH90	RGON	10	62	72	A	T	G	G	G	G	C	A	T	G	G	A	A	G	C	T	C	C	C	C	C	C	C	G	T	T	A	A	T	T	C	A	C	T	G	A	T	G	A	C	T	G	G	G	G
TX18M2602	SRPN	8	65	73	R	T	G	G	G	G	T	A	T	G	G	G	A	G	C	T	Y	C	C	C	C	T	C	A	T	T	A	A	K	T	T	A	C	T	G	A	T	G	T	C	T	G	G	G	G
TX19A001030	RGON	8	61	69	A	T	G	G	G	G	T	A	T	A	G	A	A	G	G	T	C	C	C	C	C	Y	A	A	T	T	A	A	T	T	C	A	C	T	G	A	T	G	T	C	T	G	G	G	G
TX19A001150	RGON	9	64	73	A	T	G	G	A	G	T	A	T	G	G	A	A	G	C	T	C	C	C	C	C	T	C	A	T	T	A	A	T	T	C	A	C	T	G	A	T	G	T	T	T	G	G	G	G
TX19A001290	RGON	10	61	71	A	T	G	G	G	G	C	A	T	G	G	A	A	G	C	T	C	C	C	A	C	T	C	A	T	A	A	A	T	T	C	A	C	T	G	R	T	G	T	C	T	G	G	G	G
TX19A001362	RGON	10	67	77	A	T	G	G	G	G	T	A	T	G	G	A	A	G	G	T	C	C	C	C	C	T	C	A	T	T	A	G	T	T	C	R	C	T	G	A	C	T	T	T	T	G	G	G	G
TX19A001366	RGON	8	62	70	A	T	G	G	G	G	T	A	T	G	G	A	A	A	G	T	C	C	C	C	C	T	C	A	T	T	A	A	T	T	C	A	C	T	G	A	T	G	T	C	T	G	G	G	G
TX19A001467	RGON	9	64	73	A	T	G	G	G	G	T	A	T	A	G	A	A	G	G	T	C	C	C	C	C	T	C	A	T	T	A	A	T	T	C	A	C	T	G	A	T	G	T	C	T	G	G	G	G
TX19AS002295	RGON	9	59	68	A	C	G	K	G	A	C	A	T	A	G	A	A	G	G	T	C	C	C	C	C	T	C	A	T	T	A	A	T	T	C	A	C	T	G	A	T	G	T	C	T	G	G	G	G
TX19AS002413W	RGON	11	59	70	A	C	G	G	G	A	C	A	T	G	G	A	A	G	G	T	C	C	C	C	C	T	C	A	T	T	A	A	T	T	C	R	C	T	G	A	T	G	T	C	T	G	G	G	A
TX19AS1543	RGON	8	59	67	A	T	G	G	G	G	T	A	T	A	G	A	A	G	S	T	C	C	C	C	C	T	C	A	T	T	A	A	T	T	C	A	C	T	G	A	T	G	T	T	T	G	G	G	G
TX20A001041	RGON	9	65	74	A	T	G	G	G	G	T	A	T	G	G	A	A	G	C	T	C	C	C	C	C	T	C	A	T	T	A	A	T	T	C	A	C	T	G	A	T	G	T	T	T	G	G	G	G
TX20A001100	RGON	9	62	71	A	T	G	G	G	G	T	A	T	G	G	A	A	G	G	T	C	C	C	C	C	T	C	A	T	T	A	A	T	T	C	A	C	T	G	A	T	G	T	T	T	G	G	G	G
TX20A001132	RGON	8	62	70	A	T	G	G	G	G	T	A	T	A	G	A	A	G	G	T	C	C	Y	C	T	C	C	A	T	T	A	A	T	T	C	A	C	T	G	A	T	G	T	T	T	G	G	G	G
TX20A001189	RGON	9	64	73	A	T	G	G	G	G	T	A	T	R	G	A	A	G	G	T	C	C	C	C	C	T	C	A	T	T	A	A	T	T	T	A	C	T	G	A	T	G	T	C	T	A	A	G	G
TX20A001228	RGON	9	63	72	A	T	G	G	G	G	T	A	T	G	G	A	A	G	G	T	C	C	C	C	C	T	C	A	T	T	A	A	T	T	C	A	C	T	G	A	T	G	T	C	T	G	G	G	G
TX20A001299	RGON	10	69	79	A	T	G	G	G	G	T	A	T	G	G	A	A	G	C	T	C	C	C	C	C	T	C	A	T	T	A	A	T	T	T	A	C	T	G	A	T	G	T	C	T	G	G	G	G
TX20A001323	RGON	11	61	72	R	T	G	G	G	G	T	R	T	G	G	A	A	R	C	T	C	C	C	C	C	T	A	A	T	A	A	A	T	T	C	A	C	T	G	A	T	G	T	C	T	G	G	G	G
TX20M4078	RGON	10	61	71	A	T	G	G	G	G	C	A	T	G	G	A	A	G	G	T	C	C	C	C	C	T	C	A	T	W	A	A	T	T	C	A	G	T	G	A	T	G	T	C	T	G	G	G	G
TX20M4123	RGON	9	64	73	A	T	G	G	G	G	T	A	T	G	G	A	A	G	G	T	C	C	C	A	C	T	C	A	T	T	A	R	T	T	T	A	C	T	G	A	T	G	T	T	T	G	G	G	G
TX20M4131	RGON	10	64	74	A	C	G	G	G	G	T	A	T	G	G	A	A	G	G	T	C	C	C	C	C	T	A	A	T	T	A	G	T	T	C	A	C	T	G	A	T	G	T	C	T	G	G	G	G
TX20M4134	RGON	9	60	69	G	T	G	G	G	G	T	A	T	A	C	A	A	G	G	T	C	C	T	C	T	C	C	A	T	T	A	A	T	T	C	A	C	T	G	A	T	G	T	C	T	G	G	G	G
TX20M4139	RGON	11	61	72	A	T	A	G	G	G	C	A	T	G	G	A	A	G	G	T	C	C	T	C	T	C	C	A	T	T	A	G	T	T	C	A	C	T	G	A	T	G	T	C	T	G	G	G	G
TX20M4157	RGON	10	62	72	A	T	G	G	G	G	T	A	T	G	G	A	A	G	C	T	C	C	C	C	C	T	C	A	T	A	A	A	T	T	C	A	C	T	G	A	T	G	T	C	T	G	G	G	R
TX20M4164	RGON	13	63	76	A	C	A	G	G	G	T	A	T	G	G	A	A	G	G	T	C	C	C	C	C	T	C	A	T	T	A	A	T	T	C	A	G	T	G	A	T	G	T	C	T	A	A	G	G
TX20M4166	RGON	14	62	76	R	T	A	G	G	G	T	A	T	G	G	A	A	G	G	T	C	C	C	C	C	T	C	A	T	T	A	A	K	T	C	A	C	T	G	A	T	G	T	C	T	A	R	G	G
TX20M4292	RGON	8	63	71	A	C	A	T	G	G	T	A	T	G	G	A	A	G	G	T	C	C	C	A	C	T	C	A	T	T	A	A	T	T	C	A	C	T	G	A	T	T	A	C	T	G	G	G	G
TX20M4294	RGON	9	63	72	A	C	A	G	G	G	T	A	T	G	G	A	A	G	G	T	C	C	C	C	C	T	C	A	T	T	A	A	T	T	C	A	C	T	G	A	T	K	A	C	T	G	G	G	G
TX20M4383	RGON	9	67	76	A	T	G	G	G	G	T	A	T	G	G	A	A	G	G	T	C	C	C	C	C	T	C	A	T	T	A	G	T	T	C	A	C	T	G	A	T	G	T	C	T	G	G	G	G
TX20M4404	RGON	7	66	73	A	T	G	G	G	G	T	A	T	A	G	A	A	G	G	T	C	C	T	A	T	C	C	A	T	T	A	A	T	T	Y	A	C	T	G	A	T	G	T	C	T	G	G	G	G
TX20M4405	RGON	8	60	68	A	C	G	G	G	G	T	A	T	G	G	G	A	R	G	T	C	C	T	A	T	C	C	A	T	T	A	A	G	T	C	A	C	T	G	A	T	G	T	C	T	G	G	G	G
TX20M4440	RGON	7	62	69	A	T	G	G	G	G	T	A	T	G	G	A	A	G	G	T	C	C	T	A	T	C	C	A	T	T	A	A	T	T	T	A	C	T	G	A	T	G	T	C	T	G	G	G	G
TX20M4480	RGON	8	63	71	A	T	G	G	G	G	T	A	T	G	G	A	A	G	G	T	C	C	T	A	T	C	C	A	T	T	A	A	T	T	C	A	C	T	G	A	T	G	T	C	T	G	G	G	G
TX20M4584	RGON	6	63	69	A	T	G	G	G	G	T	A	T	G	G	G	A	G	G	T	C	C	C	A	C	T	C	A	T	T	A	A	T	T	C	A	C	T	G	A	T	G	T	C	T	G	G	G	G
TX20M4593	RGON	11	63	74	A	T	G	G	G	G	T	A	T	G	G	A	A	R	C	T	C	C	C	C	C	T	C	A	T	T	A	G	T	T	T	A	C	T	G	A	T	G	T	C	T	G	G	G	G
TXAMPSY-473-18AZ816	SRPN	11	57	68	R	C	G	G	G	A	C	A	T	A	S	A	A	G	G	T	C	C	C	C	Y	T	C	A	T	T	A	A	T	T	C	A	C	T	G	G	T	G	T	C	T	G	G	G	G
VA20HRW-10	RGON	7	65	72	A	T	G	G	G	G	T	A	T	A	G	A	A	G	C	T	C	C	C	C	C	T	C	A	T	T	A	A	T	T	C	A	C	T	G	A	T	G	T	C	T	G	G	G	G
VA20HRW-102	RGON	11	61	72	A	T	G	G	G	G	T	A	T	R	G	A	A	G	G	T	T	C	C	C	C	T	C	A	T	T	R	G	T	T	C	A	G	T	G	A	T	G	T	C	T	G	G	G	G
VA20HRW-16	RGON	8	59	67	A	T	G	G	G	G	T	A	T	G	G	A	A	G	C	T	C	C	C	C	C	T	C	A	T	T	A	A	T	T	C	A	C	T	G	A	T	G	T	C	T	G	G	G	G
VA20HRW-23	RGON	11	63	74	A	C	G	G	G	G	T	A	T	R	G	A	A	G	C	T	C	C	C	C	C	T	A	A	T	T	A	A	T	T	C	A	C	T	G	A	C	G	T	C	T	G	G	G	G
VA20HRW-3	RGON	11	67	78	A	T	A	G	G	G	T	A	T	G	G	A	A	G	C	T	C	C	C	C	C	T	C	A	T	T	A	G	K	T	C	A	C	T	G	A	T	G	T	Y	T	G	G	G	G
VA20HRW-38	RGON	9	60	69	A	T	G	G	G	G	T	A	T	G	G	A	A	G	C	T	C	C	C	C	C	T	M	A	T	T	A	A	T	T	C	A	C	T	G	A	T	G	T	C	T	G	G	G	G
VA20HRW-39	RGON	9	60	69	A	T	G	G	G	G	T	A	T	G	G	A	A	G	G	T	C	C	C	C	Y	C	C	A	T	T	A	A	T	T	C	A	C	T	G	A	T	G	T	C	T	G	G	G	G
VA20HRW-4	RGON	10	65	75	A	T	G	G	G	G	T	A	G	A	G	A	A	G	G	T	C	C	C	C	C	T	C	A	T	T	A	G	T	T	C	A	G	T	G	A	T	G	T	C	T	A	G	G	G
VA20HRW-40	RGON	10	57	67	A	T	G	G	G	G	T	A	T	G	G	A	A	A	C	T	C	C	C	C	C	T	C	A	T	T	A	A	G	T	C	A	C	T	G	G	T	G	T	C	T	G	A	G	R
VA20HRW-43	RGON	11	64	75	A	Y	G	G	A	G	T	A	T	G	C	A	A	G	G	T	C	C	C	C	C	T	C	A	T	T	A	A	T	T	T	A	C	T	G	A	T	G	T	T	T	G	G	G	G
VA20HRW-44	RGON	11	59	70	A	T	G	G	G	G	T	A	T	G	G	A	A	G	C	T	C	C	C	C	C	T	A	A	T	T	A	A	T	G	C	A	C	Y	G	A	T	G	T	C	T	G	G	G	A
VA20HRW-45	RGON	12	61	73	A	T	G	G	A	G	T	A	T	A	G	A	A	G	C	T	C	C	C	C	C	T	C	A	T	T	A	A	T	T	C	A	G	T	G	A	T	G	T	C	T	G	G	G	A
VA20HRW-46	RGON	11	68	79	A	T	A	G	G	G	T	A	T	R	G	A	A	G	C	T	C	C	C	C	C	T	C	A	T	T	A	G	T	T	T	A	C	T	G	A	T	G	T	C	T	G	G	G	G
VA20HRW-48	RGON	12	60	72	A	T	G	G	A	G	T	A	T	G	G	A	A	G	C	T	C	C	C	C	C	T	C	A	T	T	A	A	T	T	C	A	G	T	G	A	T	G	T	C	T	G	G	G	A
VA20HRW-50	RGON	11	60	71	A	C	G	G	A	G	T	A	T	G	C	A	A	G	C	T	C	C	C	C	C	T	C	A	T	T	A	A	T	T	C	A	C	T	G	G	T	G	T	T	T	G	G	G	G
VA20HRW-53	RGON	10	65	75	A	T	G	G	A	G	T	A	T	G	G	A	A	G	G	T	C	C	Y	A	C	T	C	A	T	T	A	G	T	T	C	A	C	T	G	A	T	G	T	C	T	G	G	G	G
VA20HRW-54	RGON	13	64	77	A	T	G	G	A	G	T	A	T	G	G	A	A	G	C	T	C	C	C	C	C	T	A	A	T	T	A	A	T	T	T	A	G	T	G	A	T	G	T	C	T	G	G	G	G
VA20HRW-57	RGON	13	58	71	A	T	R	G	A	G	T	A	T	G	G	A	A	G	C	T	C	C	C	C	C	T	C	A	C	T	A	A	T	G	C	A	C	T	G	A	T	G	T	C	T	G	G	G	A
VA20HRW-6	RGON	9	62	71	A	T	G	G	G	G	T	A	T	R	G	A	A	G	G	T	C	C	C	M	C	T	C	A	C	T	A	A	T	T	C	A	C	T	G	A	T	G	T	C	T	G	G	G	G
VA20HRW-67	RGON	10	59	69	A	C	G	G	G	G	T	A	T	G	G	A	A	G	C	T	C	C	C	C	C	T	A	A	C	T	A	A	T	T	C	A	C	T	G	A	T	G	T	C	T	G	G	T	A
VA20HRW-7	RGON	11	62	73	A	T	G	G	G	G	T	A	T	A	G	A	A	G	G	T	C	C	C	C	C	T	C	A	C	T	A	A	T	T	C	A	G	T	G	G	T	G	T	C	T	G	G	G	G
VA20HRW-70	RGON	9	56	65	A	T	G	G	G	G	T	A	T	G	G	A	A	G	C	T	C	C	C	C	C	T	C	A	T	T	A	G	T	T	C	A	G	T	G	A	T	G	T	C	T	G	G	G	G
VA20HRW-73	RGON	12	60	72	A	T	G	G	G	G	T	A	T	G	G	A	A	A	C	T	C	C	C	C	C	T	C	A	T	T	A	G	T	T	C	A	G	T	G	A	T	G	T	C	T	G	G	G	G
VA20HRW-80	RGON	12	59	71	A	T	G	G	G	G	T	A	T	A	G	A	A	A	G	T	C	C	C	C	C	T	C	A	Y	T	A	G	T	T	C	A	S	T	G	A	T	G	A	Y	T	G	G	G	G
VA20HRW-84	RGON	10	58	68	A	T	G	G	G	G	T	A	T	A	G	A	A	G	G	T	C	C	C	C	C	T	C	A	T	T	A	A	T	T	C	A	G	T	A	G	T	G	T	C	T	G	G	G	G
VA20HRW-88	RGON	10	56	66	A	C	G	G	G	G	T	A	T	A	G	A	A	G	C	T	C	C	C	C	C	T	C	A	T	T	A	G	G	T	C	A	G	T	G	G	T	G	T	C	T	G	G	G	G
VA20HRW-89	RGON	8	56	64	A	T	G	G	G	G	T	A	T	G	G	A	A	G	C	T	C	C	C	A	C	T	C	A	T	T	A	A	T	T	C	A	G	T	G	G	T	G	T	C	T	G	G	G	G
Wesley	NRPN	10	52	62	A	T	G	G	G	G	T	A	T	G	G	A	A	G	C	T	C	C	C	C	C	T	C	A	T	A	A	A	T	G	C	A	C	T	A	G	T	G	A	C	T	A	A	G	G
XD4101	SRPN	8	63	71	A	Y	G	G	G	G	T	A	T	G	G	A	A	G	G	T	C	C	T	C	T	C	C	A	T	T	A	R	T	G	C	A	C	T	G	A	T	G	T	C	T	G	G	G	G
XD4401	SRPN	9	58	67	A	Y	G	G	G	G	T	A	T	G	G	A	A	G	G	T	C	C	T	C	T	C	A	A	T	T	A	A	T	G	C	A	G	T	G	A	T	G	T	C	C	G	G	G	G
[truncated: 65 more columns]

## Sheet: Table S9
Table S9 Co-localized SNPs marker associated with stripe rust response in this study with previously identified stripe rust resistance genes or QTLs
Marker assoicated with stripe rust response in this study				Previously identified loci assoicated with stripe rust response				Previously characterized stripe rust resistance genes (Yr) and temporary genes
Chromosome	Trait	SNP	Position (bp) based on IWGSC_RefSeqv2.1	QTL/Marker	Position (bp) based on IWGSC_RefSeqv2.1	Reference		Yr and temporary genes	Flanking Marker	Position (bp) based on IWGSC_RefSeqv2.1	Reference
1A	MV 1 (DS)	S1A_11751907	11751907	QYr.uaf-1A.1	14551707	Habib et al. (2020)
				QYr.uaf-1A.2	14551707	Habib et al. (2020)
				IWA1375	1174082	Muleta et al. (2020)
				IWA5976	13310404	Muleta et al. (2020)
				QYrSW.wgp-1A	18314423	Liu et al. (2020)
				IWB70554	1344438	Liu et al. (2018)
				Yrsicau-1A	26.62 Mb	Wang et al. (2021)
				QYr.cim-1AS	1.7-8.5 Mb	Lan et al. (2015)
				MQTL1A.1	22.8-29.4 Mb	Kumar et al. (2023)-Meta-QTL
				MQTL1A.3	12.9-38.2 Mb	Kumar et al. (2023)-Meta-QTL
1A	RS 2 (DS)	S1A_35182229	35182229	Yrsicau-1A	34.72 Mb	Wang et al. (2021)
				QYr.sgi-1A.1	32.6 Mb	Prins et al. (2011)
				QYr.tam-1AS	39.3 mb	Basnet et al. (2014a)
				MQTL1A.1	22.8-29.4 Mb	Kumar et al. (2023)-Meta-QTL
				MQTL1A.2	29401460	Kumar et al. (2023)-Meta-QTL
				MQTL1A.3	12.9-38.2 Mb	Kumar et al. (2023)-Meta-QTL
1A	PSTv-52s	S1A_332277563	332277563	QYr.sun-1A	282-512 Mb	Bariana et al. (2010)
				QYrst.orr-1AL	322139292	Vazquez et al. (2012)
1A	PL 2 (IT)	S1A_402131971	402131971	QYr.cim-1AL	341-588 Mb	Rosewarne et al. (2012)
1A	PSTv-14s	S1A_528048727	528048727	QYr.uaf-1A.3	528862358	Habib et al. (2020)		Yrzhong12-2	cfa2129-wmc673	515.2-552.8 Mb	Ma et al. 2015
				QYr.uaf-1A.4	533356730	Habib et al. (2020)
				QYrww.wgp.1A-2	519764232	Mu et al. (2020)
1B	CH (DS)	S1B_7245353	7245353	QYr.uaf-1B.1	16010832	Habib et al. (2020)		Yr10	Xpsp3000	5.5 Mb	Liu et al. 2014b
				S100128258	415022	Miedaner et al. (2019)		Yr84	usw316-usw317	10.0 Mb	Klymiuk et al. 2022
				IWA4715	16467703	Muleta et al. (2020)
				IWA4715	16467703	Muleta et al. (2020)
				QYrsicau-1B.1	13.58 Mb	Wang et al. (2021)
				QYrsicau-1B.2	3.14 Mb	Wang et al. (2021)
				QYr.cau-1BS_AQ24788-53	10.3-15.9 Mb	Quan et al. (2013)
				QYrco.wpg-1B.1_Coda	12.4-16.4 Mb	Case et al. (2014)
				IWA6489_APR	10592177	Zegeye et al. (2014)
				QYr.wpg-1B.1_IWA4715	16467714	Naruoka et al. (2015)
				MQTL1B.1	9.4-13.7 Mb	Kumar et al. (2023)-Meta-QTL
1B	PSTv-52s	S1B_7915711	7915711	QYr.uaf-1B.1	16010832	Habib et al. (2020)		Yr10	Xpsp3000	5.5 Mb	Liu et al. 2014b
				S100128258	415022	Miedaner et al. (2019)		Yr84	usw316-usw317	10.0 Mb	Klymiuk et al. 2022
				IWA4715	16467703	Muleta et al. (2020)
				IWA4715	16467703	Muleta et al. (2020)
				QYrsicau-1B.1	13.58 Mb	Wang et al. (2021)
				QYrsicau-1B.2	3.14 Mb	Wang et al. (2021)
				QYr.cau-1BS_AQ24788-53	10.3-15.9 Mb	Quan et al. (2013)
				QYrco.wpg-1B.1_Coda	12.4-16.4 Mb	Case et al. (2014)
				IWA6489_APR	10592177	Zegeye et al. (2014)
				QYr.wpg-1B.1_IWA4715	16467714	Naruoka et al. (2015)
				MQTL1B.1	9.4-13.7 Mb	Kumar et al. (2023)-Meta-QTL
1B	PSTv-4s	S1B_34102555	34102555	QYr.ramp-1B.1	24998454	Kumar et al. (2020)
	BLUE (DS)			Tdurum_contig44861_581	28019260	Franco et al. (2022)		Yr85	IWA2583-IWA7480	30.6-60.3 Mb	Feng et al. 2023
				QYrww.wgp.1B	24024122	Mu et al. (2020)		YrTr1	barc8-IWA2872	46.8-541.3 Mb
				Kukri_c8390_1515	22707434	Messoadi et al. (2023)
				QYr.ynau-1BS.1	34318773	Qiao et al. (2024)
				Yrsicau-1B.1	31.35 Mb	Wang et al. (2021)
				QYr.wpg-1B.2_IWA63	30616648	Naruoka et al. (2015)
				MQTL1B.2	27947662	Kumar et al. (2023)-Meta-QTL
1B	PSTv-14s	S1B_141655194	141655194	QYr.ramp-1B.3	142982145	Kumar et al. (2020)		YrL693	wmc626-gwm273	151.1-218.8	Huang et al. 2014
	PSTv-37s			IWB60567	137390796	Liu et al. (2018)
	PSTv-4s			1110537	141.3 Mb	Tehseen et al. (2020)
	PSTv-40s			QYrco.wpg-1B.2	58.5-195.7 Mb	Case et al. (2014)
	PSTv-52s
	MV 1 (DS)
1B	RS 2 (DS)	S1B_306441085	306441085	QYr.ynau-1BL.1	302014161	Qiao et al. (2024)		Yr26	CON6-CON10	321.6-460.5 Mb	Ma et al. 2001
								YrGn22	cfd65-we173	321.0-333.0 Mb	Li et al. 2016
								YrH62	AX-109352427-AX-109862469	315.2-330.6 Mb	Wu et al. 2018
1B	PSTv-14s	S1B_308703553	308703553	QYr.ynau-1BL.1	302014161	Qiao et al. (2024)		Yr26	CON6-CON10	321.6-460.5 Mb	Ma et al. 2001
								YrGn22	cfd65-we173	321.0-333.0 Mb	Li et al. 2016
1B	PSTv-37s	S1B_613082642	613082642	QYr.sun-1B_Kukri	572.4-696.6 Mb	Bariana et al. (2010)		YrExp1	wmc631	617466494	Line and Chen 2008
1D	PSTV-37a	S1D_244679388	244679388
1D	CH (DS)	S1D_380486701	380486701	1217081	387.30 Mb	Tehseen et al. (2020)
2A	MV 1 (IT)	S2A_48981829	48981829	QYr.uaf-2A.1	50835066	Habib et al. (2020)
				qNV.Yr-2A.2	38167966	Jambuthenne et al. (2022)
				qNV.Yr-2A.3	54218205	Jambuthenne et al. (2022)
				QYrSW.wgp-2A.2	36422066	Liu et al. (2020)
				3935538	61.68 Mb	Tehseen et al. (2020)
				QYr.ufs-2A	6.9-34.4 Mb	Agenbag et al. (2012)
				QYr.sun-2A_Wollaroi	6.9-36.4 Mb	Bansal et al. (2014)
				QYrva.vt-2AS_VA00W-38	22.1-34.4 Mb	Christopher et al. (2013)
				QYr. ucw-2AS_ PI610750	16.2-38.2 Mb	Lowe et al. (2011)
				QYrst.orr-2AS_Stephens	34457572	Vazquez et al. (2012)
				QYr. wpg-2A.4_ IWA7410	36644647	Naruoka et al. (2015)
				QYr. wsu-2A.1_ IWA2526	41197218	Bulli et al. (2016)
				QYr.sun-2A	34457572	Bariana et al. (2010)
				MQTL2A.1	33.0-36.2 Mb	Kumar et al. (2023)-Meta-QTL
				MQTL2A.2	41.1-41.2 Mb	Kumar et al. (2023)-Meta-QTL
2A	RS 1 (DS)	S2A_117368947	117368947	QYr.ramp-2A.1	130207981	Kumar et al. (2020)
				QYr.ucw-2A.3_IWA424	106068450	Maccaferri et al. 2015
2A	BLUE (IT)	S2A_177465383	177465383
2A	PL 3 (DS)	S2A_310582367	310582367
2A	BLUE (DS)	S2A_315490348	315490348
2A	PSTv-52s	S2A_362922651	362922651
2A	PSTv-52s	S2A_367020239	367020239
2A	PSTV-14a	S2A_455472689	455472689	Q.Yr.bisa-2A.1	455521077	Tomar et al. (2021)
2A		S2A_480477702	480477702
	PL rAUDPC
	RS 1 (IT)
	PL 2 (IT)
	PL 2 (DS)
	BLUE (IT)
	BLUE (DS)
2A	RS 1 (IT)	S2A_485057429	485057429
2A	PSTv-4s	S2A_592670282	592670282	QYrdu.2A-2	593063874	Aoun et al. (2021)-Plant Genome
				QYrdu.2A-3	607248247	Aoun et al. (2021)-Plant Genome
				Yrsicau-2A	606.39 Mb	Wang et al. (2021)
2A	MV 1 (IT)	S2A_638603325	638603325	100462582	652.66 Mb	Tehseen et al. (2020)
2A	RS 1 (DS)
2A	MV 1 (DS)
2A	BLUE (IT)
2A	BLUE (DS)
2A	PSTv-52s	S2A_649238188	649238188	100462582	652.66 Mb	Tehseen et al. (2020)
2A	MV 2 (IT)	S2A_651459425	651459425	100462582	652.66 Mb	Tehseen et al. (2020)
2A	MV 2 (DS)
2A	PSTv-52s	S2A_655524120	655524120	100462582	652.66 Mb	Tehseen et al. (2020)
2A	PL 1 (DS)	S2A_658468345	658468345	100462582	652.66 Mb	Tehseen et al. (2020)
	BLUE (DS)
2B	MV 2 (IT)	S2B_48062121	48062121	IWA7800	48237360	Muleta et al. (2020)
	PL 3 (IT)			QYrww.wgp.2B-2	54188067	Mu et al. (2020)
	MV 2 (DS)			QYr.hwwg-2B.1	51,126,334–72,963,487	Mustahsan et al. (2023)
	BLUE (IT)			QYrlu.cau-2BS1_Luke	41231004	Guo et al. (2008)
				QYr. wpg-2B.2_ IWA7697	38440107	Naruoka et al. (2015)
				QYrid.ui-2B.1	56.9-81.1 Mb	Chen et al. (2012a)
				QYr.sgi-2B.1_Kariega	54649681	Prins et al. (2011) and Agenbag et al. (2014)
2B	PSTv-37s	S2B_458606839	458606839	QYr.hbaas-2BL	461722719	Jia et al. 2020
	PSTv-40s			IAAV1743	447749623	Shahinnia et al. (2022)
	PSTv-52s			Ra_c6266_136	448729323	Shahinnia et al. (2022)
				QYrlu.cau-2BS2_Luke	108-4-457.1 Mb	Guo et al. (2008)
2B	PSTv-52s	S2B_523341745	523341745	QYrww.wgp.2B-4	532203041	Mu et al. (2020)
				QYr.inra-2B.1_CampRemy	194.9-533.5 Mb	Mallard et al. (2005)
2B	PSTv-14s	S2B_598744752	598744752	qNV.Yr-2B.1	591664211	Jambuthenne et al. (2022)		Yr53	Xwmc441	605.8 Mb	Xu et al. 2013
2B	PSTv-37s			QYr.ynau-2BL	587521860	Qiao et al. (2024)
2B	PSTv-4s			IWA1488_APR	587922583	Zegeye et al. (2014)
2B	PSTv-52s
2B	PL rAUDPC	S2B_607798364	607798364	QYr.ynau-2BL	587521860	Qiao et al. (2024)		Yr53	Xwmc441	605.8 Mb	Xu et al. 2013
2B	PL 1 (IT)
2B	PL 2 (DS)
2B	RS 1 (IT)	S2B_625334668	625334668	QYr. inra-2B.2_ CampRemy	629.2-678.5 Mb	Mallard et al. (2005)
2B	BLUE (IT)
2B	PSTv-14s	S2B_706506028	706506028	QYr.uaf-2B.2	705141681	Habib et al. (2020)		Yr5	IWA6121-IWA4096	700.8-705.1 Mb	Naruoka et al. 2016
2B	PSTv-37s			QYrSW.wgp-2B.1	707567018	Liu et al. (2020)		YrSP	dp269-IWA638	707.6-733.1 Mb	Feng et al. 2015
2B	PSTv-40s			QYr.caas-2BL_Naxos	702.2-741.5 Mb	Ren et al. (2012b)
2B	PSTv-52s			QYr.caas-2BL.2	667.3-693.8	Ren Y et al. (2015c)
				QYR1	680.0-696.8 Mb	Boukhatem et al. (2002)
				QYrns. orz-2BL_wPt- 0950	693783269	Vazquez et al. (2015)
2B	PSTv-14s	S2B_710041043	710041043	QYr.uaf-2B.2	705141681	Habib et al. (2020)		Yr5	IWA6121-IWA4096	700.8-705.1 Mb	Naruoka et al. 2016
				QYrSW.wgp-2B.1	707567018	Liu et al. (2020)		YrSP	dp269-IWA638	707.6-733.1 Mb	Feng et al. 2015a
				QYr.caas-2BL_Naxos	702.2-741.5 Mb	Ren et al. (2012b)
2B	PSTv-14s	S2B_724829085	724829085	QYr.caas-2BL_Naxos	702.2-741.5 Mb	Ren et al. (2012b)
2B	PSTv-37s
2B	PSTv-40s
2B	MV 2 (DS)
2D	MV 1 (IT)	S2D_122329962	122329962	QYr.ynau-2DS	125341639	Qiao et al. (2024)
2D	MV 1 (DS)			QYr. caas-2DS.2_ Lumai21	47.2-133.1 Mb	Ren et al. (2015c)
				MQTL2D.2	58.7-112.9 Mb	Kumar et al. (2023)-Meta-QTL
2D	PSTV-14a	S2D_445703860	445703860
3A	PSTV-37a	S3A_128420383	128420383
3A	CH (DS)
3A	RS 1 (DS)
3A	RS 2 (DS)	S3A_204766888	204766888
3A	RS rAUDPC	S3A_261175449	261175449
	RS 1 (DS)
	RS 2 (DS)
	PL 3 (DS)
	BLUE (DS)
3A		S3A_306830730	306830730
	PL 2 (IT)
	BLUE (IT)
3A	PL 2 (DS)	S3A_310982989	310982989
3A	CH (DS)	S3A_434787689	434787689
3A	RS 1 (DS)	S3A_470848383	470848383
3A
3A	RS 2 (DS)	S3A_499526052	499526052	QYr.hbaas-3AL	514211746	Jia et al. 2020
3A	PL 1 (IT)	S3A_507928475	507928475	QYr.hbaas-3AL	514211746	Jia et al. 2020
				QYr.cau-3AL_ AQ24788-83	515945186	Quan et al. (2013)
3A	PL 2 (DS)	S3A_509438360	509438360	QYr.hbaas-3AL	514211746	Jia et al. 2020
				QYr.cau-3AL_ AQ24788-83	515945186	Quan et al. (2013)
3A	PL 1 (DS)	S3A_577488099	577488099	QYr.ipbb-3A.1	574398419	Genievskaya et al. (2020)
				qNV.Yr-3A.2	574712446	Jambuthenne et al. (2022)
				AX-94703603	581807985	Messoadi et al. (2024)
3A	PL 1 (DS)	S3A_617671922	617671922
3B	RS rAUDPC	S3B_35280404	35280404	QYrdu.3B-1	22041193	Aoun et al. (2021)-Plant Genome
				QYrCL.sicau-3BS.3	~40.91 Mb	Yao et al. (2021)
				CAP12_rep_c7064_56	43970547	Franco et al. (2022)
				QYrsicau-3B.1	30.98 Mb	Wang et al. (2021)
				1714660	28.88 Mb	Tehseen et al. (2020)
				QYr.sun-3B	38.2-118.1 Mb	Bariana et al. (2010)
				QYr. caas-3BS_ IWB35069	19.9-49.4 Mb	Liu et al. (2015)
				QYr. caas-3AS_ IWB48450	19.5-43.6 Mb	Liu et al. (2015)
3B	CH (DS)	S3B_35986723	35986723	QYrdu.3B-1	22041193	Aoun et al. (2021)-Plant Genome
				QYrCL.sicau-3BS.3	~40.91 Mb	Yao et al. (2021)
				CAP12_rep_c7064_56	43970547	Franco et al. (2022)
				QYrsicau-3B.1	30.98 Mb	Wang et al. (2021)
				1714660	28.88 Mb	Tehseen et al. (2020)
				QYr.sun-3B	38.2-118.1 Mb	Bariana et al. (2010)
				QYr. caas-3BS_ IWB35069	19.9-49.4 Mb	Liu et al. (2015)
				QYr. caas-3AS_ IWB48450	19.5-43.6 Mb	Liu et al. (2015)
3B	CH (DS)	S3B_220508469	220508469	QYr.ramp-3B.3	230969669	Kumar et al. (2020)
3B		S3B_646995777	646995777	QYrdu.3B-7	641681650	Aoun et al. (2021)-Plant Genome
	PL 2 (DS)			IWA1196	643389289	Muleta et al. (2020)
				Yrsicau-3B.3	651.49 Mb	Wang et al. (2021)
				QYrdr. wgp-3AL_ IWA6834	637113030	Hou et al. (2015)
3B	MV 1 (IT)	S3B_800750041	800750041	QYrww.wgp.3B	813007074	Mu et al. (2020)
3B	MV 1 (DS)			QYr. wpg-3B.1_ IWA6930	812331978	Naruoka et al. (2015)
3D	PL 1 (DS)	S3D_506908634	506908634	1051462	519.81 Mb	Tehseen et al. (2020)
4A	PSTv-37s	S4A_61065066	61065066
4A	PSTv-4s
4A	RS 1 (IT)	S4A_271844588	271844588
4A	PSTv-14s	S4A_311417587	311417587	qNV.Yr-4A.2	297441878	Jambuthenne et al. (2022)
4A	PSTv-37s	S4A_337252413	337252413
4A	RS 1 (IT)	S4A_352174561	352174561
	RS 1 (DS)
4B	PL 2 (IT)	S4B_68391161	68391161
4B	PL 2 (DS)
4B	RS 1 (IT)	S4B_436289930	436289930
4B	PSTV-37a	S4B_526319279	526319279	QYr.hbaas-4BL.1	530487125	Jia et al. 2020		Yr62	gwm192-gwm251	508.1-567.6 Mb	Lu et al. 2014
				QYr.wpg-4B.1_IWA4348	530198367	Naruoka et al. (2015)
				QYr.caas-4BL_Libellula	508.1-543.7 Mb	Lu et al. (2009)
4B	RS 2 (DS)	S4B_560661391	560661391	QYr.hbaas-4BL.2	557250299	Jia et al. 2020		Yr62	gwm192-gwm251	508.1-567.6 Mb	Lu et al. 2014
				QYr-4BL.1	562769778	Zhang et al. (2021)		Yr68	iwb28394-iwb74301	574.1-599 MB	McIntosh et al. 2016; Wang and Chen 2017
				3025627	563.22 Mb	Tehseen et al. (2020)
4B		S4B_571886653	571886653	QYr.hbaas-4BL.2	557250299	Jia et al. 2020		Yr62	gwm192-gwm251	508.1-567.6 Mb	Lu et al. 2014
	PL 2 (IT)			QYr.hbaas-4BL.3	578471700	Jia et al. 2020		Yr68	iwb28394-iwb74301	574.1-599 MB	McIntosh et al. 2016; Wang and Chen 2017
	PL 3 (IT)			QYr-4BL.1	562769778	Zhang et al. (2021)
	PSTV-37a			AX-94684920	580140514	Shahinnia et al. (2022)
	PSTv-40s
	PL 2 (DS)
	PL 3 (DS)
	BLUE (IT)
4D	RS 2 (DS)	S4D_196312261	196312261	QYr.ucw-4D_IWA5375	186036921	Maccaferri et al. (2015)
4D	PSTV-37a	S4D_297199807	297199807
5A	CH (DS)	S5A_167153999	167153999
5A	MV 2 (IT)	S5A_326665354	326665354
5A	PSTv-4s	S5A_392096163	392096163
5A	MV 2 (DS)	S5A_528446200	528446200	qNV.Yr-5A	525502372	Jambuthenne et al. (2022)
				1051014	539.22 Mb	Tehseen et al. (2020)
				MQTL5A.5	~520 Mb	Kumar et al. (2023)-Meta-QTL
5B	MV 1 (IT)	S5B_85433288	85433288	QYr.cim-5BL_Chapio	93.0-405.7 Mb	Yang et al. (2013)
				QYrPI192252. wgp-5BS	70.9-421.6 mb	Lu et al. (2014)
5B	PSTv-14s	S5B_408312043	408312043	QYr.ufs-5B_CappelleDesprez	405756846	Agenbag et al. (2012)
				MQTL5B.1	418.5-496.6 Mb	Kumar et al. (2023)-Meta-QTL
5B	PL 2 (DS)	S5B_516675208	516675208	QYr-5BL.1	514745154	Zhang et al. (2021)
				QYrdu.5B-1	527377562	Aoun et al. (2021)-Plant Genome
				IWA7815	531910650	Muleta et al. (2020)
				QYrSW.wgp-5B.2	524032805	Liu et al. (2020)
				QYr.ynau-5BL	519116405	Qiao et al. (2024)
				QYrsicau-5B.1	514.75 Mb	Wang et al. (2021)
				QYrsicau-5B.2	~ 515 Mb	Wang et al. (2021)
				QYrsicau-5B.3	~ 515 Mb	Wang et al. (2021)
				4991320	509.75 Mb	Tehseen et al. (2020)
				QYr. inra-5BL.1_ CampRemy	507262853	Mallard et al. (2005)
				QYrco. wpg-5B_Coda	509472898	Case et al. (2014)
				QYr. caas-5BL.1_ Libellula	510984334	Lu et al. (2009)
				QYrns. orz-5BL_wPt- 8285	530922827	Vazquez et al. (2015)
				QYr.sun-5B_Wollaroi	511.3-609.3 Mb	Bansal et al. (2014)
5D	MV 2 (DS)	S5D_90288936	90288936
5D	MV 1 (IT)	S5D_93017359	93017359
5D	RS 2 (DS)	S5D_282820006	282820006
5D	BLUE (DS)
6A	PSTv-14s	S6A_92638652	92638652	QYr.uaf-6A.1	107897818	Habib et al. (2020)
				QYr-6A	65.7-88.2 Mb	Lillemo et al. (2008)
				MQTL6A.1	67.0-89.0 Mb	Kumar et al. (2023)-Meta-QTL
6A	MV 1 (DS)	S6A_110832428	110832428	QYr.uaf-6A.1	107897818	Habib et al. (2020)
6A	RS 1 (DS)	S6A_257790349	257790349
6A	RS 2 (DS)
6A	BLUE (DS)
6A	PL 3 (IT)	S6A_435521395	435521395
6A	PSTv-4s	S6A_498220952	498220952	QYr.uaf-6A.2	500101808	Habib et al. (2020)
6A	RS 1 (IT)	S6A_502636146	502636146	QYr.uaf-6A.2	500101808	Habib et al. (2020)
6A	RS 1 (DS)	S6A_518030624	518030624	MQTL6A.3	522.6-523.8 Mb	Kumar et al. (2023)-Meta-QTL
6B	PSTv-4s	S6B_223467058	223467058					YrLM168a	wmc756-barc146	188.7-233.7 Mb	Feng et al. 2015b
6D	PSTv-52s	S6D_74284236	74284236	MQTL6D	81.2-255.1 Mb	Kumar et al. (2023)-Meta-QTL
7A	PSTV-37a	S7A_43649084	43649084
7A	RS 1 (IT)	S7A_260372780	260372780	QYr.ynau-7AS	264666313	Qiao et al. (2024)
				1695008	248.55 Mb	Tehseen et al. (2020)
7A	PSTv-14s	S7A_278687032	278687032	QYr.ynau-7AS	264666313	Qiao et al. (2024)
7A	PL 3 (IT)	S7A_329846886	329846886
	PL 1 (DS)
	PL 2 (DS)
	BLUE (IT)
7A	PSTv-52s	S7A_339701189	339701189
7A		S7A_441278018	441278018	QYr.cim-7AS_Avocet	442.8-625.5 Mb	Rosewarne et al. (2012)
	RS 1 (DS)
	PL 3 (DS)
7A	PL 2 (IT)	S7A_464464915	464464915
7A	PL 1 (DS)
7A	PL 3 (DS)
7A	PL 1 (IT)	S7A_501355562	501355562	QYrSW.wgp-7A.1	497657059	Liu et al. (2020)
7A	BLUE (DS)
7A	MV 2 (DS)	S7A_548774801	548774801	QYr-7A	557314668	Zhang et al. (2021)
7A	RS 1 (DS)	S7A_556685233	556685233	QYr-7A	557314668	Zhang et al. (2021)
7B	MV 2 (IT)	S7B_49808365	49808365	IWA2105	42833618	Muleta et al. (2020)
7B	MV 2 (DS)
7B	RS 2 (DS)	S7B_55209301	55209301	IWA2105	42833618	Muleta et al. (2020)
7B	PSTv-52s	S7B_206209604	206209604
7B	PSTV-14a	S7B_461525341	461525341	QYrww.wgp.7B-2	462168745	Mu et al. (2020)
7D	PL 3 (DS)	S7D_13114223	13114223	QYr.ramp-7D.2	5736706	Kumar et al. (2020)
				Yrsicau-7D	14.01 Mb	Wang et al. (2021)
				wPt-668026	3808985	Jighly et al. 2015
				MQTL7D.1	8.9-23.2 Mb	Kumar et al. (2023)-Meta-QTL
7D	MV 1 (DS)	S7D_119510231	119510231	qNV.Yr-7D.2	105502186	Jambuthenne et al. (2022)
7D	PSTV-14a	S7D_213389169	213389169
7D	CH (DS)	S7D_279512503	279512503
7D	PL rAUDPC	S7D_449212105	449212105
	PL 2 (DS)
7D	CH (DS)	S7D_518590833	518590833	QYr.uaf-7D.1	520653948	Habib et al. (2020)
7D	PL 2 (DS)
7D	BLUE (DS)
